# Supplementary material for: A digital microscope for the diagnosis of Plasmodium falciparum and Plasmodium vivax, including P. falciparum with hrp2/hrp3 deletion
Source: PLOS Glob Public Health. 2024 May 20;4(5):e0003091. doi: 10.1371/journal.pgph.0003091 (PMC11104649; doi:10.1371/journal.pgph.0003091)
Supplement: S1 Data — (XLSX) [file pgph.0003091.s004.xlsx]

## Sheet: Ghana
Patient ID	Study Site	Field microscopy	Expert microscopy density [parasites/uL]	Expert microscopy species	milab infected RBC (per 200,000 RBCs)	Milab species	RDT result	Pf qPCR density [parasites/uL]
GKN-0698	Kumasi		1276.92	Pm, Po	4	1	0	15.58
GKN-1872	Kumasi		0		0	0	1	107.34
GKN-0505	Kumasi		0		0	0	0	0
GKN-1676	Kumasi		15590.5	Pf	203	1	1	12996.5
GKN-0634	Kumasi		468.332	Pf, Pm	12	1	1	312.41
GKN-0425	Kumasi		0		0	0	0	4.76
GKN-0430	Kumasi		143.141	Pf, Pm	2	1	1	423.74
GKN-1886	Kumasi		0		0	0	0	0
GKN-1734	Kumasi		167.331	Pf, Pm	0	0	0	0
GKN-1974	Kumasi		0		0	0	0	0
GKN-1505	Kumasi		0		10	1	1	443.61
GKN-0609	Kumasi		448	Pm	0	0	0	12.69
GKN-0537	Kumasi		621.342	Pf	17	1	1	1861.45
GKN-1546	Kumasi		0		0	0	0	0
GKN-1579	Kumasi		0		0	0	0	0
GKN-1560	Kumasi		0		0	0	0	6.96
GKN-1687	Kumasi		0		8	1	1	51.19
GKN-0516	Kumasi		278.54	Pf	3	1	1	288.4
GKN-0301	Kumasi		0		0	0	0	0
GKN-1955	Kumasi		47162.6	Pf	967	1	1	140364
GKN-1771	Kumasi		109487	Pf	3566	1	1	26617
GKN-1419	Kumasi		0		0	0	1	63.7
GKN-0315	Kumasi		0		0	0	0	0
GKN-0478	Kumasi		0		1	1	1	29.14
GKN-1592	Kumasi		510.978	Pf	6	1	1	835.17
GKN-1889	Kumasi		256	Pf	5	1	1	2034.19
GKN-1692	Kumasi		0		0	0	0	9.75
GKN-1834	Kumasi		16	Pf	0	0	1	1497.71
GKN-1729	Kumasi		4185.92	Pf	34	1	1	32751.5
GKN-0586	Kumasi		0		0	0	1	37.17
GKN-1470	Kumasi		0		0	0	0	18.72
GKN-0336	Kumasi		48	Pf	0	0	0	0
GKN-0411	Kumasi		22407.9	Pf	1198	1	1	37337.1
GKN-0415	Kumasi		116436	Pf	4557	1	1	180934
GKN-0420	Kumasi		87456.2	Pf	2722	1	1	58877.1
GKN-0427	Kumasi		319.633	Pf	12	1	1	1104.66
GKN-0446	Kumasi		49902	Pf	1	1	1	59661.1
GKN-0448	Kumasi		6759.23	Pf	127	1	1	11173.3
GKN-0459	Kumasi		21826.3	Pf	1052	1	1	33040
GKN-0460	Kumasi		48	Pf	2	1	1	296.27
GKN-0464	Kumasi		28256.2	Pf	1	1	1	28196.1
GKN-0465	Kumasi		2435.2	Pf	31	1	1	4692.53
GKN-0470	Kumasi		871.453	Pf	66	1	1	3247.68
GKN-0473	Kumasi		26725.9	Pf	731	1	1	78908.6
GKN-0475	Kumasi		65660.9	Pf	1900	1	1	60694.7
GKN-0477	Kumasi		58308.3	Pf	852	1	1	67560.2
GKN-0484	Kumasi		0	Pf	1	1	1	79.36
GKN-0488	Kumasi		319.361	Pf	12	1	1	788.91
GKN-0489	Kumasi		1542.26	Pf	59	1	1	3277.46
GKN-0495	Kumasi		4338.18	Pf	146	1	1	5840.61
GKN-0496	Kumasi		271.33	Pf	0	0	0	0
GKN-0497	Kumasi		240	Pf	13	1	1	678.93
GKN-0503	Kumasi		1165.05	Pf	31	1	1	1002.87
GKN-0504	Kumasi		111.554	Pf	0	0	0	0
GKN-0506	Kumasi		84965.5	Pf	1266	1	1	71353
GKN-0520	Kumasi		2698.28	Pf	40	1	1	1007.35
GKN-0524	Kumasi		1000000	Pf	10470	1	1	276469
GKN-0529	Kumasi		57902	Pf	774	1	1	91451.4
GKN-0547	Kumasi		70371.3	Pf	1690	1	1	80890.4
GKN-0555	Kumasi		0	Pf	0	1	0	290.3
GKN-0564	Kumasi		547.309	Pf	14	1	1	311.42
GKN-0565	Kumasi		2726.77	Pf	68	1	1	786.5
GKN-0583	Kumasi		45736.5	Pf	433	1	1	8368.96
GKN-0589	Kumasi		61329.8	Pf	663	1	1	30644.6
GKN-0590	Kumasi		89245.6	Pf	2008	1	1	18707.1
GKN-0599	Kumasi		85920.2	Pf	1947	1	1	42597.6
GKN-0603	Kumasi		189081	Pf	6081	1	1	105813
GKN-0610	Kumasi		103.904	Pf	0	0	1	472.67
GKN-0623	Kumasi		69540	Pf	443	1	1	7653.79
GKN-0629	Kumasi		38485.1	Pf	329	1	1	49623.2
GKN-0674	Kumasi		5085.25	Pf	393	1	1	28272.8
GKN-0675	Kumasi		10213.8	Pf	141	1	1	23361.7
GKN-0693	Kumasi		20871.3	Pf	552	1	1	21758.7
GKN-0702	Kumasi		33402.8	Pf	290	1	1	77596.9
GKN-0704	Kumasi		570.297	Pf	7	1	1	13547.8
GKN-0707	Kumasi		18624.6	Pf	58	1	1	881203
GKN-0709	Kumasi		16	Pf	2	1	1	317.62
GKN-0719	Kumasi		139144	Pf	1078	1	1	782898
GKN-0720	Kumasi		29742.6	Pf	526	1	1	320228
GKN-0721	Kumasi		1255.06	Pf	9	1	0	3112.15
GKN-0724	Kumasi		48	Pf	2	1	1	73.41
GKN-0734	Kumasi		917.385	Pf	0	0	1	27561.7
GKN-0744	Kumasi		20103.9	Pf	25	1	1	5523.57
GKN-1437	Kumasi		4560	Pf	1833	1	1	228697
GKN-1449	Kumasi		10285.7	Pf	588	1	1	86710
GKN-1462	Kumasi		45128.7	Pf	1039	1	1	142265
GKN-1467	Kumasi		48961.2	Pf	2799	1	1	274407
GKN-1475	Kumasi		4899.82	Pf	328	1	1	17168.5
GKN-1481	Kumasi		3623.76	Pf	13	1	1	79550.2
GKN-1482	Kumasi		51623.8	Pf	7995	1	1	569234
GKN-1493	Kumasi		5959	Pf	263	1	1	41894
GKN-1507	Kumasi		769.231	Pf	585	1	1	32341.3
GKN-1520	Kumasi		437.811	Pf	0	0	0	0
GKN-1573	Kumasi		153540	Pf	3540	1	1	157210
GKN-1574	Kumasi		446232	Pf	5295	1	1	510235
GKN-1577	Kumasi		458.498	Pf	0	0	1	520.75
GKN-1585	Kumasi		0	Pf	11	1	1	1231.64
GKN-1589	Kumasi		106400	Pf	1055	1	1	106326
GKN-1594	Kumasi		1918.23	Pf	133	1	1	5676.71
GKN-1599	Kumasi		182099	Pf	1608	1	1	281553
GKN-1611	Kumasi		36862.3	Pf	864	1	1	77628.3
GKN-1615	Kumasi		494.024	Pf	3	1	1	64.63
GKN-1616	Kumasi		832	Pf	16	1	1	1482.22
GKN-1630	Kumasi		31.8725	Pf	0	0	1	50.1
GKN-1632	Kumasi		22724.9	Pf	318	1	1	51684.4
GKN-1633	Kumasi		5327.86	Pf	114	1	1	17520.3
GKN-1637	Kumasi		196260	Pf	1703	1	1	348004
GKN-1638	Kumasi		1605.46	Pf	7	1	1	3207.67
GKN-1647	Kumasi		80	Pf	2	1	1	195.53
GKN-1655	Kumasi		70108.4	Pf	1343	1	1	118248
GKN-1657	Kumasi		606.635	Pf	32	1	1	7294.67
GKN-1669	Kumasi		12392.2	Pf	110	1	1	5747.14
GKN-1677	Kumasi		63.8723	Pf	0	0	0	0
GKN-1678	Kumasi		30901.6	Pf	698	1	1	23192.8
GKN-1680	Kumasi		16	Pf	1	1	1	327.99
GKN-1681	Kumasi		48	Pf	1	1	1	108.52
GKN-1696	Kumasi		5167.75	Pf		1	1	14530.9
GKN-1704	Kumasi		34993.7	Pf	1071	1	1	27466.3
GKN-1736	Kumasi		169505	Pf	4587	1	1	27825.1
GKN-1742	Kumasi		63296.8	Pf	2956	1	1	34331.7
GKN-1743	Kumasi		58576.9	Pf	1667	1	1	14117
GKN-1744	Kumasi		43775.7	Pf	203	1	1	8737.66
GKN-1746	Kumasi		22650.6	Pf	448	1	1	9428.27
GKN-1752	Kumasi		3529.8	Pf	63	1	1	1179.21
GKN-1757	Kumasi		29472.8	Pf	778	1	1	18671.6
GKN-1759	Kumasi		1352.43	Pf	40	1	1	296.54
GKN-1762	Kumasi		118297	Pf	1264	1	1	26034.9
GKN-1770	Kumasi		11799.2	Pf	22	1	1	4697.35
GKN-1772	Kumasi		0	Pf	2	1	1	69.25
GKN-1778	Kumasi		37616.8	Pf	1177	1	1	16419.3
GKN-1780	Kumasi		39.8569	Pf	2	1	1	96.84
GKN-1781	Kumasi		36855.6	Pf	144	1	1	4867.92
GKN-1783	Kumasi		3649.85	Pf	21	1	1	544.42
GKN-1784	Kumasi		7832.12	Pf	30	1	0	313.19
GKN-1788	Kumasi		13155.1	Pf	612	1	1	47126.3
GKN-1796	Kumasi		19839.2	Pf	716	1	1	50808.7
GKN-1800	Kumasi		9137.65	Pf	123	1	1	17407.5
GKN-1803	Kumasi		14900	Pf	20	1	1	34495.3
GKN-1804	Kumasi		31758.4	Pf	143	1	1	43906.1
GKN-1811	Kumasi		104352	Pf	2423	1	1	292349
GKN-1817	Kumasi		102787	Pf	2491	1	1	164420
GKN-1821	Kumasi		37178.8	Pf	110	1	1	90140.6
GKN-1827	Kumasi		3381.27	Pf	59	1	1	20571.4
GKN-1833	Kumasi		17757.2	Pf	263	1	1	197648
GKN-1840	Kumasi		115314	Pf	3623	1	1	538328
GKN-1850	Kumasi		27500.5	Pf	399	1	1	53551.4
GKN-1852	Kumasi		302051	Pf	8802	1	1	360729
GKN-1853	Kumasi		159532	Pf	1222	1	1	700933
GKN-1855	Kumasi		10356.8	Pf	69	1	1	17207.8
GKN-1856	Kumasi		558.882	Pf	5	1	1	4441.08
GKN-1858	Kumasi		55404.2	Pf	1565	1	1	276061
GKN-1860	Kumasi		632	Pf	14	1	1	9243.5
GKN-1861	Kumasi		12818.8	Pf	475	1	1	83313.2
GKN-1862	Kumasi		7815.4	Pf	267	1	1	30205
GKN-1863	Kumasi		17041.7	Pf	410	1	1	45991.1
GKN-1864	Kumasi		6121.83	Pf	55	1	1	35349.9
GKN-1866	Kumasi		478.088	Pf	7	1	1	1951.61
GKN-1871	Kumasi		1050.18	Pf	22	1	1	10160.4
GKN-1873	Kumasi		1259.89	Pf	18	1	1	5937.21
GKN-1876	Kumasi		25101.9	Pf	604	1	1	116583
GKN-1880	Kumasi		149651	Pf	350	1	1	1100000
GKN-1888	Kumasi		416.779	Pf	30	1	1	8231.32
GKN-1890	Kumasi		28920.5	Pf	302	1	1	132958
GKN-1894	Kumasi		557.387	Pf	11	1	1	25471
GKN-1903	Kumasi		2775.12	Pf	150	1	1	15925.2
GKN-1907	Kumasi		2099.01	Pf	12	1	1	4844.38
GKN-1909	Kumasi		29675.2	Pf	185	1	1	225752
GKN-1915	Kumasi		47190.8	Pf	336	1	1	8444.8
GKN-1918	Kumasi		15212.2	Pf	250	1	1	55266.9
GKN-1924	Kumasi		58607.2	Pf	615	1	1	0
GKN-1925	Kumasi		10131.6	Pf	30	1	1	4415.36
GKN-1926	Kumasi		44462	Pf	1337	1	1	10121.4
GKN-1930	Kumasi		19960.1	Pf	1323	1	1	113376
GKN-1933	Kumasi		5066.1	Pf	46	1	1	28845.6
GKN-1934	Kumasi		15.7791	Pf	0	0	0	0
GKN-1943	Kumasi		64870.7	Pf	1834	1	1	188235
GKN-1957	Kumasi		17500	Pf	594	1	1	58651
GKN-1958	Kumasi		180075	Pf	1317	1	1	757595
GKN-1960	Kumasi		18106.2	Pf	384	1	1	41587.3
GKN-1963	Kumasi		138500	Pf	3538	1	1	561841
GKN-1966	Kumasi		1318.81	Pf	13	1	1	2140.78
GKN-1967	Kumasi		310990	Pf	6158	1	1	740393
GKN-1968	Kumasi		9491.55	Pf	174	1	1	45592.6
GKN-1977	Kumasi		6584.31	Pf	7	1	1	7216.22
GKN-1979	Kumasi		5175.67	Pf	107	1	1	25730.2
GKN-1988	Kumasi		4769.37	Pf	99	1	1	15928.5
GKN-1991	Kumasi		28496.5	Pf	762	1	1	67627.4
GKN-0624	Kumasi		215.174	Pf, Pm	9	1	0	0
GKN-1701	Kumasi		1265.93	Pf, Pm	63	1	1	4860.07
GKN-1976	Kumasi		3225.84	Pf, Pm	2	1	1	32347.7
GKN-0743	Kumasi		318.091	Pm	0	0	0	0
GKN-0536	Kumasi		529.529	Pm, Po	2	1	1	0.63
GKN-1639	Kumasi		4997.6	Pm, Po	1	1	0	0
GKN-0290	Kumasi		0		0	0	0	0
GKN-0291	Kumasi		0		0	0	0	0
GKN-0292	Kumasi		0		0	0	0	0
GKN-0293	Kumasi		0		0	0	0	0
GKN-0294	Kumasi		0		0	0	0	0
GKN-0295	Kumasi		0		1	1	0	0
GKN-0296	Kumasi		0		0	0	0	0
GKN-0297	Kumasi		0		0	0	0	0
GKN-0298	Kumasi		0		0	0	0	0
GKN-0299	Kumasi		0		0	0	0	0
GKN-0300	Kumasi		0		0	0	1	0
GKN-0302	Kumasi		0		0	0	0	0
GKN-0303	Kumasi		0		0	0	0	0
GKN-0304	Kumasi		0		192	1	0	4015.91
GKN-0305	Kumasi		0		6	1	0	0
GKN-0306	Kumasi		0		23	1	1	2054.2
GKN-0307	Kumasi		0		0	0	0	0
GKN-0308	Kumasi		0		0	0	0	0
GKN-0309	Kumasi		0		0	0	0	0
GKN-0310	Kumasi		0		0	0	0	0
GKN-0311	Kumasi		0		31	1	1	17777.2
GKN-0312	Kumasi		0		0	0	1	0.05
GKN-0313	Kumasi		0		0	0	0	0
GKN-0314	Kumasi		0		10	1	1	3141.15
GKN-0316	Kumasi		0		0	0	0	0
GKN-0317	Kumasi		0		0	0	0	0
GKN-0318	Kumasi		0		0	0	0	0
GKN-0319	Kumasi		0		0	0	0	0
GKN-0320	Kumasi		0		0	0	0	0
GKN-0321	Kumasi		0		0	0	0	0
GKN-0322	Kumasi		0		4	1	0	0
GKN-0323	Kumasi		0		0	0	0	0
GKN-0324	Kumasi		0		0	0	0	0
GKN-0325	Kumasi		0		1	1	0	0
GKN-0326	Kumasi		0		0	0	0	0
GKN-0327	Kumasi		0		0	0	0	0
GKN-0328	Kumasi		0		0	0	0	0
GKN-0330	Kumasi		0		0	0	0	0.16
GKN-0331	Kumasi		0		0	0	0	0
GKN-0332	Kumasi		0		0	0	0	0
GKN-0333	Kumasi		0		0	0	0	0
GKN-0334	Kumasi		0		0	0	0	0
GKN-0335	Kumasi		0			0	0	0
GKN-0337	Kumasi		0		0	0	0	0
GKN-0338	Kumasi		0		71	1	1	1708.49
GKN-0339	Kumasi		0		0	0	0	0
GKN-0340	Kumasi		0		0	0	0	0
GKN-0341	Kumasi		0		0	0	0	0
GKN-0342	Kumasi		0		0	0	0	0
GKN-0343	Kumasi		0		3	1	0	0
GKN-0344	Kumasi		0		0	0	0	0
GKN-0345	Kumasi		0		0	0	0	0
GKN-0346	Kumasi		0		2	1	0	0
GKN-0347	Kumasi		0		0	0	0	0
GKN-0348	Kumasi		0		0	0	0	0
GKN-0349	Kumasi		0		0	0	0	215.32
GKN-0350	Kumasi		0		4	1	0	0
GKN-0351	Kumasi		0		0	0	0	0
GKN-0352	Kumasi		0		0	0	0	0
GKN-0353	Kumasi		0		0	0	0	0
GKN-0354	Kumasi		0		0	0	0	0
GKN-0355	Kumasi		0		0	0	0	0
GKN-0356	Kumasi		0		0	0	0	0.06
GKN-0357	Kumasi		0		0	0	0	0.06
GKN-0358	Kumasi		0		0	0	0	0
GKN-0359	Kumasi		0		0	0	0	0
GKN-0360	Kumasi		0		0	0	0	0
GKN-0361	Kumasi		0		0	0	0	0
GKN-0362	Kumasi		0		0	0	0	0
GKN-0363	Kumasi		0		0	0	0	0
GKN-0364	Kumasi		0		0	0	0	0
GKN-0365	Kumasi		0		0	0	0	0
GKN-0367	Kumasi		0		0	0	0	0
GKN-0368	Kumasi		0		0	0	0	0
GKN-0369	Kumasi		0		0	0	0	0
GKN-0370	Kumasi		0		0	0	0	0
GKN-0371	Kumasi		0		0	0	0	0
GKN-0372	Kumasi		0		0	0	0	0
GKN-0373	Kumasi		0		0	0	0	0
GKN-0374	Kumasi		0		0	0	0	0
GKN-0375	Kumasi		0		0	0	0	0
GKN-0376	Kumasi		0		0	0	0	0
GKN-0377	Kumasi		0		0	0	0	0
GKN-0378	Kumasi		0		0	0	0	0
GKN-0379	Kumasi		0		0	0	0	0
GKN-0380	Kumasi		0		0	0	0	0
GKN-0381	Kumasi		0		0	0	0	0
GKN-0382	Kumasi		0		0	0	0	0
GKN-0383	Kumasi		0		0	0	0	0
GKN-0384	Kumasi		0		0	0	0	0
GKN-0385	Kumasi		0		0	0	0	0
GKN-0386	Kumasi		0		0	0	0	0
GKN-0387	Kumasi		0		0	0	0	0
GKN-0388	Kumasi		0		0	0	0	0
GKN-0389	Kumasi		0		0	0	0	0
GKN-0390	Kumasi		0		0	0	0	0
GKN-0391	Kumasi		0		0	0	0	0
GKN-0392	Kumasi		0		0	0	0	0
GKN-0393	Kumasi		0		0	0	0	0
GKN-0394	Kumasi		0		0	0	0	0
GKN-0395	Kumasi		0		2	1	0	0
GKN-0396	Kumasi		0		0	0	0	0
GKN-0397	Kumasi		0		0	0	0	0.11
GKN-0398	Kumasi		0		0	0	0	0
GKN-0399	Kumasi		0		0	0	0	0
GKN-0400	Kumasi		0		0	0	0	3.52
GKN-0401	Kumasi		0		0	0	0	0.06
GKN-0402	Kumasi		0		0	0	0	0
GKN-0403	Kumasi		0		3	1	1	524.56
GKN-0405	Kumasi		0		0	0	0	0
GKN-0406	Kumasi		0		0	0	0	0
GKN-0407	Kumasi		0		0	0	0	0
GKN-0408	Kumasi		0		0	0	0	0
GKN-0409	Kumasi		0		2	1	1	79.06
GKN-0410	Kumasi		0		0	0	1	0
GKN-0412	Kumasi		0		0	0	1	21.26
GKN-0413	Kumasi		0		0	0	0	0
GKN-0414	Kumasi		0		0	0	0	0
GKN-0416	Kumasi		0		0	0	0	0.07
GKN-0417	Kumasi		0		0	0	1	144.8
GKN-0418	Kumasi		0		0	0	0	0
GKN-0419	Kumasi		0		0	0	0	0
GKN-0421	Kumasi		0		0	0	0	0
GKN-0423	Kumasi		0		0	0	0	0
GKN-0424	Kumasi		0		0	0	0	0
GKN-0426	Kumasi		0		0	0	0	0.09
GKN-0428	Kumasi		0		0	0	0	0
GKN-0429	Kumasi		0		0	0	0	0
GKN-0431	Kumasi		0		0	0	0	0
GKN-0432	Kumasi		0		0	0	0	0.34
GKN-0433	Kumasi		0		0	0	0	0.32
GKN-0434	Kumasi		0		0	0	1	459.25
GKN-0435	Kumasi		0		0	0	0	0
GKN-0436	Kumasi		0		0	0	0	38.54
GKN-0437	Kumasi		0		0	0	0	0.04
GKN-0438	Kumasi		0		0	0	1	49.45
GKN-0439	Kumasi		0		0	0	0	0
GKN-0440	Kumasi		0		0	0	0	0
GKN-0441	Kumasi		0		0	0	0	1.8
GKN-0442	Kumasi		0		0	0	0	36.57
GKN-0443	Kumasi		0		0	0	0	0
GKN-0444	Kumasi		0		0	0	0	0
GKN-0445	Kumasi		0		0	0	0	0
GKN-0447	Kumasi		0		1	1	1	132.06
GKN-0450	Kumasi		0		2	1	1	173.92
GKN-0452	Kumasi		0		65	1	1	3693.17
GKN-0453	Kumasi		0		0	0	0	0.05
GKN-0454	Kumasi		0		0	0	0	0
GKN-0455	Kumasi		0		0	0	0	0
GKN-0456	Kumasi		0		0	0	0	0
GKN-0457	Kumasi		0		0	0	0	0
GKN-0458	Kumasi		0		0	0	0	68.8
GKN-0461	Kumasi		0		0	0	0	0
GKN-0462	Kumasi		0		0	0	0	0
GKN-0463	Kumasi		0		0	0	0	0
GKN-0466	Kumasi		0		0	0	0	4.66
GKN-0467	Kumasi		0		0	0	0	0
GKN-0468	Kumasi		0		0	0	0	30.53
GKN-0469	Kumasi		0		0	0	0	1.05
GKN-0471	Kumasi		0		0	0	0	41.86
GKN-0472	Kumasi		0		0	0	0	0
GKN-0476	Kumasi		0		0	0	0	0.39
GKN-0480	Kumasi		0		0	0	0	0
GKN-0481	Kumasi		0		0	0	0	0
GKN-0482	Kumasi		0		0	0	0	0
GKN-0483	Kumasi		0		0	0	0	0.1
GKN-0485	Kumasi		0		2	1	1	14.93
GKN-0487	Kumasi		0		0	0	0	0
GKN-0490	Kumasi		0		0	0	0	0
GKN-0491	Kumasi		0		0	0	0	0
GKN-0492	Kumasi		0		3	1	1	88.06
GKN-0493	Kumasi		0		0	0	0	93.6
GKN-0494	Kumasi		0		0	0	0	0
GKN-0498	Kumasi		0		0	0	0	0
GKN-0499	Kumasi		0		0	0	0	0
GKN-0500	Kumasi		0		0	0	0	0
GKN-0501	Kumasi		0		0	0	0	25.8
GKN-0502	Kumasi		0		45	1	1	15435.1
GKN-0507	Kumasi		0		0	0	0	0
GKN-0508	Kumasi		0		0	0	0	0
GKN-0509	Kumasi		0		0	0	0	0
GKN-0510	Kumasi		0		0	0	1	2.95
GKN-0511	Kumasi		47.9042		1	1	1	6.15
GKN-0512	Kumasi		0		0	0	0	0
GKN-0513	Kumasi		0		0	0	0	1.15
GKN-0514	Kumasi		0		0	0	0	0
GKN-0515	Kumasi		0		0	0	0	0.04
GKN-0517	Kumasi		0		0	0	0	117.37
GKN-0518	Kumasi		0		0	0	0	0
GKN-0519	Kumasi		0		0	0	0	0
GKN-0521	Kumasi		0		3	1	1	0.24
GKN-0522	Kumasi		0		0	0	0	0
GKN-0523	Kumasi		0		0	0	0	0.18
GKN-0525	Kumasi		0		0	0	0	0.11
GKN-0526	Kumasi		0		0	0	0	265.77
GKN-0527	Kumasi		0		0	0	0	0
GKN-0528	Kumasi		0		0	0	0	0
GKN-0530	Kumasi		0		0	0	0	0
GKN-0531	Kumasi		0		0	0	0	0
GKN-0532	Kumasi		0		0	0	1	13.65
GKN-0533	Kumasi		0		0	0	0	0
GKN-0534	Kumasi		0		0	0	0	0.2
GKN-0535	Kumasi		0		0	0	0	0
GKN-0538	Kumasi		0		0	0	0	0.08
GKN-0539	Kumasi		0		0	0	0	0
GKN-0540	Kumasi		0		0	0	0	0
GKN-0541	Kumasi		0		0	0	0	0
GKN-0542	Kumasi		0		0	0	0	0
GKN-0543	Kumasi		0		0	0	0	85.88
GKN-0544	Kumasi		31.8725		0	0	1	83.98
GKN-0545	Kumasi		0		0	0	0	0.04
GKN-0546	Kumasi		176		1	1	1	1592.81
GKN-0548	Kumasi		0		0	0	0	0
GKN-0549	Kumasi		0		2	1	0	0.21
GKN-0550	Kumasi		0		3	1	0	3.48
GKN-0551	Kumasi		0		0	0	1	0.22
GKN-0552	Kumasi		0		0	0	0	0
GKN-0553	Kumasi		0		0	0	0	0
GKN-0554	Kumasi		0		0	0	0	0
GKN-0556	Kumasi		0		0	1	0	0
GKN-0557	Kumasi		0		0	0	0	0
GKN-0558	Kumasi		79.2079		0	0	0	0.08
GKN-0559	Kumasi		0		0	0	0	2.46
GKN-0560	Kumasi		0		0	0	1	6.15
GKN-0561	Kumasi		0		0	0	0	0
GKN-0562	Kumasi		0		0	0	1	3.63
GKN-0563	Kumasi		0		0	0	0	0
GKN-0566	Kumasi		0		0	0	0	0
GKN-0567	Kumasi		0		0	0	0	0
GKN-0568	Kumasi		0		0	0	0	0
GKN-0569	Kumasi		0		0	0	0	0
GKN-0570	Kumasi		0		0	0	0	0
GKN-0571	Kumasi		0		0	0	0	0
GKN-0572	Kumasi		0		0	0	0	0
GKN-0574	Kumasi		0		0	0	1	23.78
GKN-0575	Kumasi		0		0	0	0	0
GKN-0576	Kumasi		0		0	0	0	0
GKN-0577	Kumasi		0		0	0	0	0
GKN-0578	Kumasi		0		0	0	0	28.84
GKN-0579	Kumasi		0		4	1	0	63.18
GKN-0580	Kumasi		0		0	0	0	0
GKN-0581	Kumasi		0		0	0	0	0
GKN-0582	Kumasi		0		12	1	0	0
GKN-0584	Kumasi		0		0	0	1	181.31
GKN-0585	Kumasi		0		0	0	0	0
GKN-0587	Kumasi		0		0	0	1	0
GKN-0588	Kumasi		0		1	1	0	32.28
GKN-0591	Kumasi		0		0	0	0	3.81
GKN-0592	Kumasi		0		0	0	0	0
GKN-0593	Kumasi		0		2	1	1	1.42
GKN-0594	Kumasi		0		0	0	0	0
GKN-0595	Kumasi		0		0	0	1	170.89
GKN-0596	Kumasi		0		0	0	0	0
GKN-0597	Kumasi		0		0	0	1	0
GKN-0598	Kumasi		0		0	0	0	0
GKN-0600	Kumasi		0		0	0	0	152.54
GKN-0601	Kumasi		0		0	0	0	1.62
GKN-0602	Kumasi		0		0	0	0	0
GKN-0604	Kumasi		0		0	0	0	0.33
GKN-0605	Kumasi		0		0	0	0	94.79
GKN-0606	Kumasi		0		1	1	0	0
GKN-0607	Kumasi		0		0	0	0	0
GKN-0608	Kumasi		0		26	1	1	0
GKN-0611	Kumasi		0		0	0	0	0
GKN-0612	Kumasi		0		0	0	0	0
GKN-0613	Kumasi		0		2	1	0	3.5
GKN-0614	Kumasi		0		0	0	0	0
GKN-0615	Kumasi		0		0	0	0	0
GKN-0616	Kumasi		0		0	0	0	0
GKN-0617	Kumasi		0		0	0	1	6.87
GKN-0618	Kumasi		0		0	0	1	0
GKN-0619	Kumasi		0		0	0	0	0
GKN-0620	Kumasi		0		0	0	0	0
GKN-0621	Kumasi		0		0	0	0	0
GKN-0622	Kumasi		0		0	0	0	2.32
GKN-0625	Kumasi		0		0	0	0	0.59
GKN-0626	Kumasi		0		0	0	0	0
GKN-0627	Kumasi		0		0	0	0	0
GKN-0628	Kumasi		0		0	0	0	0
GKN-0630	Kumasi		0		0	0	0	37.6
GKN-0631	Kumasi		0		0	0	0	0
GKN-0632	Kumasi		0		0	0	1	344.02
GKN-0633	Kumasi		0		1	1	0	0
GKN-0635	Kumasi		0		0	0	0	3.76
GKN-0636	Kumasi		0		0	0	0	0
GKN-0637	Kumasi		0		0	0	0	0
GKN-0638	Kumasi		0		0	0	0	0
GKN-0639	Kumasi		0		0	0	0	0
GKN-0640	Kumasi		0		0	0	0	0
GKN-0642	Kumasi		0		0	0	0	0
GKN-0643	Kumasi		0		0	0	0	1.72
GKN-0647	Kumasi		0		0	0	0	0
GKN-0648	Kumasi		0		0	0	0	21.71
GKN-0649	Kumasi		0		0	0	0	4.37
GKN-0650	Kumasi		0		0	0	0	0
GKN-0651	Kumasi		0		0	0	0	0
GKN-0652	Kumasi		0		0	0	0	4.6
GKN-0653	Kumasi		0		0	0	0	144.71
GKN-0654	Kumasi		0		0	0	0	73.32
GKN-0655	Kumasi		0		0	0	0	0
GKN-0656	Kumasi		0		0	0	0	2.06
GKN-0657	Kumasi		0		0	0	0	0
GKN-0658	Kumasi		0		0	0	0	0.27
GKN-0659	Kumasi		0		0	0	0	0
GKN-0660	Kumasi		0		0	0	0	0
GKN-0661	Kumasi		0		1	1	1	96.63
GKN-0662	Kumasi		0		0	0	0	0.12
GKN-0663	Kumasi		0		0	0	0	0
GKN-0664	Kumasi		0		0	0	0	2.37
GKN-0665	Kumasi		0		1	1	0	0.27
GKN-0666	Kumasi		0		1	1	0	12.37
GKN-0667	Kumasi		0		0	0	0	0
GKN-0668	Kumasi		0		0	0	0	29.71
GKN-0669	Kumasi		0		0	0	0	2.89
GKN-0670	Kumasi		0		0	0	0	19.09
GKN-0671	Kumasi		0		0	0	0	0
GKN-0672	Kumasi		0		0	0	0	0
GKN-0673	Kumasi		0		0	0	0	0
GKN-0676	Kumasi		0		0	0	0	0
GKN-0677	Kumasi		0		0	0	0	0
GKN-0678	Kumasi		0		0	0	0	0
GKN-0679	Kumasi		0		1	1	1	32.37
GKN-0680	Kumasi		0		0	0	0	0
GKN-0681	Kumasi		0		0	0	0	6.07
GKN-0682	Kumasi		0		0	0	0	0.64
GKN-0683	Kumasi		0		0	0	0	0
GKN-0684	Kumasi		0		0	0	0	12.78
GKN-0685	Kumasi		0		0	0	0	13.58
GKN-0686	Kumasi		0		0	0	0	0
GKN-0687	Kumasi		0		0	0	0	0
GKN-0688	Kumasi		0		0	0	0	0
GKN-0689	Kumasi		0		0	0	0	0
GKN-0690	Kumasi		0		0	0	0	296.38
GKN-0691	Kumasi		0		0	0	0	40.11
GKN-0692	Kumasi		0		0	0	0	0
GKN-0694	Kumasi		0		0	0	0	0
GKN-0695	Kumasi		0		0	0	0	0
GKN-0696	Kumasi		0		0	0	0	0
GKN-0697	Kumasi		0		0	0	1	37.73
GKN-0699	Kumasi		0		0	0	0	0
GKN-0700	Kumasi		0		0	0	0	0.09
GKN-0701	Kumasi		0		0	0	0	0
GKN-0703	Kumasi		0		0	0	1	62.59
GKN-0705	Kumasi		0		0	0	0	0
GKN-0706	Kumasi		0		0	0	0	0
GKN-0708	Kumasi		0		2	1	0	0
GKN-0711	Kumasi		0		0	0	0	0
GKN-0713	Kumasi		0		0	0	0	0
GKN-0715	Kumasi		0		1	1	1	1986.01
GKN-0722	Kumasi		0		0	0	0	0
GKN-0723	Kumasi		0		0	0	0	0
GKN-0725	Kumasi		0		0	0	0	0
GKN-0726	Kumasi		0		0	0	0	0
GKN-0727	Kumasi		0		0	0	0	0
GKN-0728	Kumasi		0		0	0	1	204610
GKN-0729	Kumasi		0		0	0	0	0
GKN-0730	Kumasi		0		0	0	0	0
GKN-0731	Kumasi		0		0	0	0	0
GKN-0732	Kumasi		0		2	1	0	0.17
GKN-0733	Kumasi		0		0	0	0	0
GKN-0735	Kumasi		0		0	0	0	0
GKN-0736	Kumasi		0		0	0	0	0
GKN-0737	Kumasi		0		0	0	0	0
GKN-0738	Kumasi		0		0	0	1	8.28
GKN-0739	Kumasi		0		0	0	0	36.62
GKN-0740	Kumasi		0		0	0	1	20.33
GKN-0741	Kumasi		0		0	0	1	0
GKN-0742	Kumasi		0		0	0	0	0
GKN-0745	Kumasi		0		0	0	0	0
GKN-0746	Kumasi		0		0	0	0	0
GKN-0748	Kumasi		0		0	0	0	0
GKN-0749	Kumasi		0		0	0	1	1.24
GKN-1408	Kumasi		0		0	0	0	0
GKN-1409	Kumasi		0		5	1	1	0
GKN-1410	Kumasi		0		0	0	0	0
GKN-1411	Kumasi		0		0	0	0	0
GKN-1412	Kumasi		0		0	0	0	0
GKN-1413	Kumasi		0		0	0	0	0
GKN-1414	Kumasi		0		0	0	0	0
GKN-1417	Kumasi		0		0	0	0	0
GKN-1420	Kumasi		0		0	0	0	0
GKN-1421	Kumasi		0		0	0	0	0.38
GKN-1422	Kumasi		0		0	0	0	5.17
GKN-1423	Kumasi		0		0	0	0	0
GKN-1426	Kumasi		0		0	0	1	0.01
GKN-1428	Kumasi		0		0	0	0	0.04
GKN-1429	Kumasi		0		0	0	0	0
GKN-1430	Kumasi		0		0	0	0	0
GKN-1432	Kumasi		0		0	0	0	0
GKN-1433	Kumasi		0		0	0	0	0
GKN-1434	Kumasi		0		0	0	0	0
GKN-1435	Kumasi		0		0	0	0	0
GKN-1436	Kumasi		0		0	0	0	0
GKN-1438	Kumasi		0		0	0	0	0
GKN-1441	Kumasi		0		36	1	1	1822.93
GKN-1442	Kumasi		0		2	1	1	0.01
GKN-1447	Kumasi		0		0	0	0	0
GKN-1450	Kumasi		0		0	0	1	0.04
GKN-1451	Kumasi		0		0	0	0	0
GKN-1452	Kumasi		0		0	0	0	0
GKN-1453	Kumasi		0		0	0	0	0
GKN-1454	Kumasi		0		0	0	0	0
GKN-1455	Kumasi		0		0	0	0	0
GKN-1456	Kumasi		0		16	1	1	1248.01
GKN-1457	Kumasi		0		0	0	0	0
GKN-1458	Kumasi		0		0	0	0	0
GKN-1468	Kumasi		0		0	0	0	0
GKN-1469	Kumasi		0		0	0	0	0
GKN-1471	Kumasi		0		0	0	0	0
GKN-1472	Kumasi		0		0	0	0	0
GKN-1473	Kumasi		0		0	0	0	0
GKN-1474	Kumasi		0		4	1	1	21.91
GKN-1476	Kumasi		0		0	0	0	0.82
GKN-1477	Kumasi		0		0	0	0	0
GKN-1478	Kumasi		0		0	0	0	0
GKN-1479	Kumasi		0		143	1	1	12433.3
GKN-1483	Kumasi		0		0	0	0	0
GKN-1484	Kumasi		0		0	0	0	0
GKN-1485	Kumasi		0		0	0	0	0
GKN-1486	Kumasi		0		0	0	0	0.02
GKN-1487	Kumasi		0		0	0	0	0
GKN-1488	Kumasi		0		0	0	0	0
GKN-1489	Kumasi		0		0	0	0	0
GKN-1490	Kumasi		0		0	0	0	0
GKN-1491	Kumasi		0		0	0	0	0
GKN-1492	Kumasi		0		0	0	0	0
GKN-1494	Kumasi		0		0	0	0	0
GKN-1495	Kumasi		0		0	0	0	0
GKN-1496	Kumasi		0		0	0	0	0
GKN-1497	Kumasi		0		1802	1	1	70645.1
GKN-1498	Kumasi		0		2	1	1	1.33
GKN-1499	Kumasi		0		0	0	0	0
GKN-1500	Kumasi		0		0	0	0	0
GKN-1501	Kumasi		0		0	0	0	0
GKN-1502	Kumasi		0		0	0	0	0
GKN-1503	Kumasi		0		0	0	1	0.2
GKN-1504	Kumasi		0		0	0	0	0
GKN-1506	Kumasi		0		0	0	0	0
GKN-1508	Kumasi		0		0	0	0	0
GKN-1509	Kumasi		0		0	0	0	0
GKN-1510	Kumasi		0		0	0	0	0
GKN-1511	Kumasi		0		0	0	0	0
GKN-1512	Kumasi		0		0	0	0	0
GKN-1514	Kumasi		0		0	0	0	0
GKN-1515	Kumasi		0		0	0	0	0
GKN-1516	Kumasi		0		0	0	0	0
GKN-1517	Kumasi		0		0	0	0	0
GKN-1518	Kumasi		0		0	0	1	8.85
GKN-1519	Kumasi		0		0	0	0	0
GKN-1521	Kumasi		0		0	0	0	0
GKN-1522	Kumasi		0		0	0	0	0
GKN-1523	Kumasi		0		0	0	0	0
GKN-1524	Kumasi		0		0	0	0	1.45
GKN-1525	Kumasi		0		0	0	0	0
GKN-1526	Kumasi		0		0	0	0	0
GKN-1527	Kumasi		0		0	0	0	0
GKN-1529	Kumasi		0		0	0	0	0
GKN-1530	Kumasi		0		0	0	0	0
GKN-1531	Kumasi		0		0	0	0	0
GKN-1532	Kumasi		0		0	0	0	0
GKN-1533	Kumasi		0		0	0	0	0
GKN-1534	Kumasi		0		0	0	0	0
GKN-1535	Kumasi		0		0	0	0	0.84
GKN-1537	Kumasi		0		0	0	0	0
GKN-1538	Kumasi		0		0	0	0	2.35
GKN-1539	Kumasi		0		0	0	0	0
GKN-1540	Kumasi		0		0	0	0	0
GKN-1541	Kumasi		0		0	0	0	0
GKN-1542	Kumasi		0		0	0	0	0
GKN-1544	Kumasi		0		0	0	0	1.29
GKN-1545	Kumasi		0		0	0	0	0
GKN-1547	Kumasi		0		0	0	0	0
GKN-1548	Kumasi		0		0	0	0	0
GKN-1549	Kumasi		0		0	0	0	0
GKN-1550	Kumasi		0		0	0	0	0
GKN-1551	Kumasi		0		0	0	0	0
GKN-1552	Kumasi		0		0	0	0	0
GKN-1553	Kumasi		0		0	0	0	0
GKN-1554	Kumasi		0		0	0	0	0
GKN-1555	Kumasi		0		0	0	0	2.55
GKN-1556	Kumasi		0		0	0	0	0
GKN-1557	Kumasi		0		0	0	0	0
GKN-1558	Kumasi		0		0	0	0	0
GKN-1559	Kumasi		0		0	0	0	0
GKN-1561	Kumasi		0		0	0	0	0
GKN-1562	Kumasi		0		0	0	0	0
GKN-1563	Kumasi		0		0	0	0	0
GKN-1564	Kumasi		0		0	0	0	0
GKN-1565	Kumasi		0		0	0	0	0
GKN-1567	Kumasi		0		0	0	0	0.06
GKN-1568	Kumasi		0		0	0	0	0
GKN-1569	Kumasi		0		0	0	0	0
GKN-1575	Kumasi		0		0	0	0	29.62
GKN-1576	Kumasi		0		0	0	0	0
GKN-1578	Kumasi		0		0	0	0	0
GKN-1580	Kumasi		0		0	0	0	0
GKN-1581	Kumasi		0		0	0	0	0.19
GKN-1582	Kumasi		0		0	0	0	0.01
GKN-1583	Kumasi		0		0	0	0	0
GKN-1584	Kumasi		0		0	0	0	0
GKN-1586	Kumasi		0		0	0	1	0.51
GKN-1587	Kumasi		0		0	0	0	0
GKN-1588	Kumasi		0		0	0	0	0
GKN-1590	Kumasi		0		0	0	0	0
GKN-1591	Kumasi		0		0	0	0	0
GKN-1593	Kumasi		0		0	0	0	1.33
GKN-1595	Kumasi		0		0	0	0	0.05
GKN-1596	Kumasi		0		0	0	0	0
GKN-1597	Kumasi		0		4	1	0	0.01
GKN-1600	Kumasi		0		0	0	0	0.28
GKN-1601	Kumasi		0		0	0	0	0.05
GKN-1602	Kumasi		0		0	0	0	0
GKN-1603	Kumasi		0		0	0	0	0.03
GKN-1604	Kumasi		0		0	0	0	14.84
GKN-1605	Kumasi		0		0	0	0	0
GKN-1606	Kumasi		0		0	0	0	0
GKN-1607	Kumasi		0		0	0	0	0.14
GKN-1608	Kumasi		0		0	0	0	0
GKN-1610	Kumasi		0		0	0	0	0
GKN-1612	Kumasi		0		0	0	0	0
GKN-1613	Kumasi		0		0	0	0	0.01
GKN-1614	Kumasi		0		0	0	0	6.36
GKN-1617	Kumasi		0		0	0	0	0
GKN-1618	Kumasi		0		0	0	0	0
GKN-1619	Kumasi		0		0	0	0	0
GKN-1620	Kumasi		0		0	0	0	0
GKN-1621	Kumasi		0		0	0	0	0
GKN-1622	Kumasi		0		0	0	0	0
GKN-1623	Kumasi		0		0	0	0	0
GKN-1624	Kumasi		0		0	0	0	0
GKN-1625	Kumasi		0		0	0	0	0
GKN-1626	Kumasi		0		1	1	0	0
GKN-1627	Kumasi		0		0	0	0	0
GKN-1628	Kumasi		0		0	0	0	0
GKN-1629	Kumasi		0		0	0	0	0
GKN-1631	Kumasi		0		0	0	0	0
GKN-1634	Kumasi		0		0	0	0	0
GKN-1635	Kumasi		0		0	0	0	0
GKN-1636	Kumasi		0		0	0	0	56.38
GKN-1640	Kumasi		0		0	0	0	0.6
GKN-1641	Kumasi		0		0	0	1	81.88
GKN-1642	Kumasi		0		0	0	0	4.03
GKN-1643	Kumasi		0		0	0	0	0
GKN-1644	Kumasi		0		0	0	0	0
GKN-1645	Kumasi		0		0	0	0	0
GKN-1646	Kumasi		0		0	0	0	3.49
GKN-1648	Kumasi		0		0	0	0	0
GKN-1649	Kumasi		0		0	0	0	0.03
GKN-1650	Kumasi		0		0	0	0	0
GKN-1651	Kumasi		0		0	0	0	0
GKN-1652	Kumasi		0		0	0	0	0
GKN-1653	Kumasi		0		0	0	0	0
GKN-1654	Kumasi		0		0	0	0	0
GKN-1656	Kumasi		0		0	0	0	0
GKN-1658	Kumasi		0		0	0	0	0
GKN-1659	Kumasi		0		0	0	0	0
GKN-1660	Kumasi		0		0	0	0	0
GKN-1661	Kumasi		0		0	0	0	0
GKN-1662	Kumasi		0		0	0	0	0
GKN-1663	Kumasi		0		0	0	0	0
GKN-1664	Kumasi		0		5	1	0	254.79
GKN-1665	Kumasi		0		1	1	0	0
GKN-1666	Kumasi		0		0	0	0	0
GKN-1667	Kumasi		0		0	0	0	0
GKN-1668	Kumasi		0		0	0	0	0
GKN-1670	Kumasi		0		0	0	0	0
GKN-1671	Kumasi		0		0	0	0	0
GKN-1672	Kumasi		0		0	0	0	0.02
GKN-1673	Kumasi		0		0	0	0	0
GKN-1674	Kumasi		0		0	0	0	0
GKN-1675	Kumasi		0		0	0	0	0
GKN-1679	Kumasi		0		0	0	1	32.18
GKN-1682	Kumasi		0		0	0	1	19.32
GKN-1683	Kumasi		0		0	0	0	0
GKN-1684	Kumasi		0		0	0	1	39.02
GKN-1685	Kumasi		0		0	0	1	11.76
GKN-1686	Kumasi		0		0	0	0	1.28
GKN-1688	Kumasi		0		0	0	0	0
GKN-1689	Kumasi		0		0	0	0	0
GKN-1691	Kumasi		0		0	0	0	0
GKN-1693	Kumasi		0		0	0	0	0
GKN-1694	Kumasi		0		0	0	0	0
GKN-1695	Kumasi		0		0	0	0	0
GKN-1697	Kumasi		0		0	0	0	1.68
GKN-1698	Kumasi		0		0	0	0	0.05
GKN-1699	Kumasi		0		0	0	0	0
GKN-1700	Kumasi		0		0	0	0	0
GKN-1702	Kumasi		0		0	0	0	0
GKN-1703	Kumasi		0		0	0	0	0
GKN-1705	Kumasi		0		0	0	0	0
GKN-1706	Kumasi		0		0	0	0	0
GKN-1707	Kumasi		0		0	0	0	0
GKN-1708	Kumasi		0		0	0	0	0
GKN-1709	Kumasi		0		0	0	0	0
GKN-1710	Kumasi		0		0	0	0	0
GKN-1711	Kumasi		0		0	0	0	0
GKN-1712	Kumasi		0		0	0	1	77.55
GKN-1713	Kumasi		0		0	0	0	0
GKN-1714	Kumasi		0		0	0	1	4.32
GKN-1715	Kumasi		0		0	0	0	8.48
GKN-1716	Kumasi		0		0	0	0	0
GKN-1717	Kumasi		0		0	0	0	0
GKN-1718	Kumasi		0		0	0	0	0
GKN-1719	Kumasi		0		0	0	0	11.6
GKN-1720	Kumasi		0		2	1	1	12.95
GKN-1721	Kumasi		0		0	0	0	0
GKN-1722	Kumasi		0		0	0	0	0
GKN-1723	Kumasi		0		0	0	0	0
GKN-1724	Kumasi		0		0	0	0	0
GKN-1725	Kumasi		0		0	0	0	0
GKN-1726	Kumasi		0		0	0	0	0
GKN-1727	Kumasi		0		0	0	0	0
GKN-1728	Kumasi		0		0	0	0	0
GKN-1730	Kumasi		0		0	0	0	0
GKN-1731	Kumasi		0		0	0	0	0.36
GKN-1732	Kumasi		0		0	0	0	0
GKN-1733	Kumasi		0		0	0	0	0
GKN-1735	Kumasi		0		0	0	0	0
GKN-1737	Kumasi		0		0	0	0	0
GKN-1739	Kumasi		0		0	0	0	6.91
GKN-1741	Kumasi		0		0	0	0	0
GKN-1745	Kumasi		0		0	0	0	0
GKN-1747	Kumasi		0		0	0	0	0
GKN-1748	Kumasi		0		0	0	0	0
GKN-1749	Kumasi		0		0	0	0	0
GKN-1750	Kumasi		0		0	0	0	0
GKN-1751	Kumasi		0		0	0	1	3.72
GKN-1753	Kumasi		0		2	1	0	0
GKN-1754	Kumasi		0		0	0	0	0
GKN-1755	Kumasi		0		0	0	0	0
GKN-1756	Kumasi		0		0	0	0	0
GKN-1758	Kumasi		0		0	0	0	0
GKN-1760	Kumasi		0		0	0	0	0
GKN-1761	Kumasi		0		0	0	0	0
GKN-1763	Kumasi		0		0	0	0	0.27
GKN-1764	Kumasi		0		0	0	0	0
GKN-1765	Kumasi		0		0	0	0	0.35
GKN-1766	Kumasi		0		0	0	1	8.4
GKN-1767	Kumasi		0		0	0	0	0.08
GKN-1768	Kumasi		0		0	0	0	0
GKN-1769	Kumasi		0		0	0	0	0
GKN-1773	Kumasi		0		0	0	0	0
GKN-1774	Kumasi		0		0	0	0	0
GKN-1775	Kumasi		0		0	0	0	0
GKN-1776	Kumasi		0		0	0	0	0
GKN-1777	Kumasi		0		0	0	0	0
GKN-1779	Kumasi		0		0	0	0	0
GKN-1782	Kumasi		0		0	0	0	0
GKN-1785	Kumasi		0		0	0	0	0
GKN-1786	Kumasi		0		0	0	0	0
GKN-1787	Kumasi		0		0	0	0	0
GKN-1789	Kumasi		0		0	0	0	0
GKN-1790	Kumasi		0		0	0	0	0
GKN-1791	Kumasi		0		0	0	0	0
GKN-1793	Kumasi		0		0	0	0	0
GKN-1794	Kumasi		0		0	0	0	0
GKN-1795	Kumasi		0		0	0	0	28.92
GKN-1797	Kumasi		0		0	0	0	0.47
GKN-1798	Kumasi		0		0	0	0	0
GKN-1799	Kumasi		0		0	0	0	0
GKN-1801	Kumasi		0		0	0	0	0
GKN-1802	Kumasi		0		0	0	0	0
GKN-1805	Kumasi		0		0	0	0	0
GKN-1806	Kumasi		0		0	0	0	0
GKN-1807	Kumasi		0		0	0	0	0
GKN-1808	Kumasi		0		0	0	0	0
GKN-1809	Kumasi		0		0	0	0	0
GKN-1810	Kumasi		0		0	0	0	0
GKN-1812	Kumasi		0		0	0	1	0.91
GKN-1813	Kumasi		0		0	0	0	0
GKN-1814	Kumasi		0		0	0	0	0
GKN-1815	Kumasi		0		0	0	0	0.21
GKN-1816	Kumasi		0		0	0	1	709.82
GKN-1818	Kumasi		0		0	0	0	6.01
GKN-1819	Kumasi		0		0	0	0	0.26
GKN-1820	Kumasi		0		0	0	0	0.23
GKN-1822	Kumasi		0		0	0	0	2366.56
GKN-1823	Kumasi		0		0	0	0	0
GKN-1824	Kumasi		0		0	0	0	0
GKN-1825	Kumasi		0		0	0	0	0
GKN-1826	Kumasi		0		0	0	0	0
GKN-1828	Kumasi		0		1	1	1	828.49
GKN-1829	Kumasi		0		0	0	0	72.5
GKN-1830	Kumasi		0		0	0	0	0
GKN-1831	Kumasi		0		0	0	0	0
GKN-1832	Kumasi		0		0	0	0	0
GKN-1835	Kumasi		0		0	0	0	0
GKN-1836	Kumasi		0		0	0	0	0
GKN-1837	Kumasi		0		0	0	0	0
GKN-1838	Kumasi		0		0	0	0	0
GKN-1839	Kumasi		0		0	0	0	0
GKN-1841	Kumasi		0		0	0	0	0
GKN-1842	Kumasi		0		0	0	0	0
GKN-1843	Kumasi		0		0	0	0	0
GKN-1844	Kumasi		0		0	0	0	91.76
GKN-1845	Kumasi		0		0	0	0	0
GKN-1846	Kumasi		0		0	0	0	0
GKN-1847	Kumasi		0		0	0	0	0
GKN-1848	Kumasi		0		0	0	0	0
GKN-1849	Kumasi		0		0	0	0	0
GKN-1851	Kumasi		0		0	0	0	0
GKN-1854	Kumasi		0		0	0	0	0
GKN-1857	Kumasi		0		0	0	0	0
GKN-1859	Kumasi		0		0	0	0	0
GKN-1865	Kumasi		0		0	0	0	0.32
GKN-1867	Kumasi		0		0	0	0	0
GKN-1868	Kumasi		0		0	0	0	0
GKN-1869	Kumasi		0		0	0	0	0
GKN-1870	Kumasi		0		1	1	1	1643.71
GKN-1874	Kumasi		0		1	1	1	76.44
GKN-1875	Kumasi		0		0	0	1	0.63
GKN-1877	Kumasi		0		0	0	0	0.52
GKN-1878	Kumasi		0		0	0	0	0
GKN-1879	Kumasi		0		0	0	1	36.92
GKN-1881	Kumasi		0		0	0	0	6.39
GKN-1882	Kumasi		0		0	0	0	0.28
GKN-1883	Kumasi		0		0	0	0	0
GKN-1884	Kumasi		0		0	0	1	4035.09
GKN-1885	Kumasi		0		0	0	1	0.33
GKN-1887	Kumasi		0		0	0	0	0
GKN-1891	Kumasi		0		0	0	0	2.43
GKN-1892	Kumasi		0		0	0	0	0
GKN-1893	Kumasi		0		0	0	0	0
GKN-1895	Kumasi		0		0	0	0	0
GKN-1896	Kumasi		0		0	0	0	0.33
GKN-1897	Kumasi		0		0	0	0	0
GKN-1898	Kumasi		0		0	0	0	0
GKN-1899	Kumasi		0		0	0	0	0
GKN-1900	Kumasi		0		0	0	1	53
GKN-1901	Kumasi		0		0	0	0	0
GKN-1902	Kumasi		0		0	0	0	0
GKN-1904	Kumasi		0		0	0	0	0
GKN-1905	Kumasi		0		0	0	0	0
GKN-1906	Kumasi		0		0	0	0	0
GKN-1908	Kumasi		0		0	0	0	0
GKN-1911	Kumasi		0		0	0	0	0
GKN-1912	Kumasi		0		0	0	0	0.17
GKN-1913	Kumasi		0		0	0	0	0
GKN-1914	Kumasi		0		0	0	0	0.86
GKN-1916	Kumasi		0		0	0	0	0
GKN-1917	Kumasi		0		0	0	0	0
GKN-1919	Kumasi		0		0	0	0	0.49
GKN-1920	Kumasi		0		0	0	0	0
GKN-1921	Kumasi		0		0	0	0	0
GKN-1922	Kumasi		0		0	0	0	0
GKN-1923	Kumasi		0		0	0	0	0
GKN-1927	Kumasi		0		0	0	0	0
GKN-1928	Kumasi		0		0	0	0	0
GKN-1929	Kumasi		0		0	0	0	0
GKN-1931	Kumasi		0		0	0	0	0
GKN-1932	Kumasi		0		0	0	0	0
GKN-1935	Kumasi		0		0	0	0	573.88
GKN-1936	Kumasi		0		0	0	0	0
GKN-1937	Kumasi		0		0	0	0	0
GKN-1938	Kumasi		0		0	0	0	0
GKN-1939	Kumasi		0		0	0	0	4.84
GKN-1940	Kumasi		0		0	0	0	0
GKN-1941	Kumasi		0		0	0	0	172.37
GKN-1942	Kumasi		0		0	0	0	0
GKN-1944	Kumasi		0		0	0	0	0.57
GKN-1945	Kumasi		0		0	0	1	286.85
GKN-1946	Kumasi		0		0	0	0	0
GKN-1947	Kumasi		0		0	0	0	0
GKN-1948	Kumasi		0		0	0	0	0
GKN-1949	Kumasi		0		0	0	0	1.5
GKN-1950	Kumasi		0		0	0	0	0
GKN-1951	Kumasi		0		0	0	0	0.24
GKN-1952	Kumasi		0		0	0	0	1.27
GKN-1953	Kumasi		0		0	0	1	232.43
GKN-1954	Kumasi		0		0	0	0	5.19
GKN-1956	Kumasi		0		0	0	0	0
GKN-1959	Kumasi		0		0	0	0	0.63
GKN-1961	Kumasi		0		0	0	0	0
GKN-1962	Kumasi		0		0	0	0	0
GKN-1964	Kumasi		0		0	0	0	0
GKN-1965	Kumasi		0		0	0	0	101.58
GKN-1969	Kumasi		0		0	0	0	0
GKN-1970	Kumasi		0		0	0	0	0
GKN-1971	Kumasi		0		0	0	0	0.57
GKN-1972	Kumasi		0		0	0	0	0
GKN-1973	Kumasi		0		0	0	0	0
GKN-1975	Kumasi		0		0	0	1	0
GKN-1978	Kumasi		0		0	0	0	0
GKN-1980	Kumasi		0		0	0	0	0
GKN-1981	Kumasi		0		0	0	0	0
GKN-1982	Kumasi		0		0	0	0	0
GKN-1983	Kumasi		0		0	0	0	8.75
GKN-1984	Kumasi		0		1	1	1	0
GKN-1985	Kumasi		0		0	0	0	0
GKN-1986	Kumasi		0		0	0	0	0
GKN-1987	Kumasi		0		0	0	0	0.6
GKN-1989	Kumasi		0		0	0	0	0
GKN-1990	Kumasi		0		0	0	1	0
GKN-1992	Kumasi		0		0	0	0	0
GKN-1993	Kumasi		0		0	0	0	38.58
GKN-1994	Kumasi		0		0	0	0	28.56
GKN-0710	Kumasi		7740.82	Pf	74	1	1	103219
GKN-1910	Kumasi		0		0	0	0	0

## Sheet: Ethiopia
Patient ID	Study Site	Field microscopy	Expert microscopy density	Expert microscopy density [parasites/uL]	milab infected RBC (per 200,000 RBCs)	Milab species	RDT result	Pf qPCR density [parasites/uL]	Pv qPCR density [parasites/uL]	hrp2 typing	hrp3 typing
1061	Gondar	2			9	2	2	1.38435	64.1109
1062	Gondar	0			1	1	0	0.449294	0
1063	Gondar	0			0	0	0	0.502896	0
1064	Gondar	1			171	1	0	10430.9	0	Wild type	hrp3 deletion
1065	Gondar	0			0	0	0	0.226436	0
1066	Gondar	1			156	1	1	9343.58	0	Wild type	hrp3 deletion
1067	Gondar	1			633	2	1	59393.9	0	Wild type	hrp3 deletion
1068	Gondar	0			0	0	0	0.654037	0
1069	Gondar	0			1	1	0	0.753296	0
1070	Gondar	1			295	1	1	14995.9	0.0564289	Mixed wild type/deletion	hrp3 deletion
1071	Gondar	2			27	1	1	3090.18	0	Wild type	hrp3 deletion
1072	Gondar	0			0	0	0	0.786395	0
1073	Gondar	2			263	2	2	0.251513	515.146
1074	Gondar	2			0	0	0	0.660808	0
1075	Gondar	1			76	1	1	10900.5	0	Wild type	hrp3 deletion
1076	Gondar	0			0	0	0	0.54444	0
1077	Gondar	1			67	1	1	3531.86	0.0672999	Wild type
1078	Gondar	0			0	0	0	0.0964367	0
1079	Gondar	1			1	1	0	0.290416	0
1080	Gondar	0			0	0	0	0.348171	0
1081	Gondar	0			0	0	0	0.0679654	0.0206125
1082	Gondar	0			1	1	0	94.4149	0	hrp2 deletion	hrp3 deletion
1083	Gondar	0			0	0	0	0.411634	1.02576
1084	Gondar	1			6281	1	0	525405	0	hrp2 deletion	hrp3 deletion
1085	Gondar	0			0	0	0	0.519612	0
1086	Gondar	0			0	0	0	2.94499	1.17152
1087	Gondar	1			908	1	0	48088	6.79268	hrp2 deletion	hrp3 deletion
1088	Gondar	0			1	1	0	0.287048	78.1848
1089	Gondar	0			2	1	0	61.1211	0	Wild type	hrp3 deletion
1090	Gondar	1			889	1	1	77916.3	0	Mixed wild type/deletion	hrp3 deletion
1091	Gondar	0			0	0	0	17.847	0
1092	Gondar	0			0	0	0	0.276852	0
1093	Gondar	2			189	2	3	5993.05	9206.44	Wild type
1094	Gondar	0			0	0	0	1.76003	0
1095	Gondar	0			0	0	0	0.198828	0
1096	Gondar	0			0	0	0	0.643732	0
1097	Gondar	0			0	0	0	0.702779	0
1099	Gondar	1			7	1	0	0.147551	29.8938
1100	Gondar	1			57	1	0	5032.43	0	hrp2 deletion
1101	Gondar	1			73	1	1	10216.6	0	Wild type	hrp3 deletion
1102	Gondar	1			118	1	0	24199.2	0	hrp2 deletion
1103	Gondar	0			0	0	0	0.181226	0
1104	Gondar	0			0	0	0	0.306602	0
1105	Gondar	1			94	1	1	7223.46	0	Wild type	hrp3 deletion
1106	Gondar	1			1322	1	0	40569.8	0	hrp2 deletion	hrp3 deletion
1107	Gondar	1			75	1	1	12113.7	0	Mixed wild type/deletion	hrp3 deletion
1108	Gondar	0			0	0	0	0.493104	0
1109	Gondar	0			0	0	0	0.359306	0
1110	Gondar	0			0	0	0	0.0258583	0
1111	Gondar	0			0	0	0	0.0793356	0
1112	Gondar	2			86	2	0	0.0393706	73.3997
1113	Gondar	0			0	0	0	0.298094	0
1114	Gondar	1			4	1	0	2790.07	0	Wild type	hrp3 deletion
1115	Gondar	0			0	0	0	0.119012	0.00972309
1116	Gondar	1			57	1	1	178.505	0	hrp2 deletion	hrp3 deletion
1117	Gondar	1			10	1	1	2733.37	0	Wild type	hrp3 deletion
1118	Gondar	0			0	0	0	0.396005	0
1119	Gondar	1			80	1	0	8127.3	0.316677	hrp2 deletion	hrp3 deletion
1120	Gondar	0			0	0	0	0.0924827	0
1121	Gondar	0			0	0	0	0.222471	0
1122	Gondar	1			141	2	0	4738.01	0	hrp2 deletion	hrp3 deletion
1123	Gondar	1			70	1	0	10103.6	0	hrp2 deletion	hrp3 deletion
1124	Gondar	0			0	0	0	0.372413	0
1125	Gondar	0			1	1	0	0.0253134	0
1126	Gondar	1			86	1	1	4083.55	0	Wild type	hrp3 deletion
1127	Gondar	0			0	0	0	0.0382775	0
1128	Gondar	1			399	1	0	29452.7	0	hrp2 deletion
1129	Gondar	1			67	1	1	3562.5	0	Wild type	hrp3 deletion
1130	Gondar	0			0	0	0	0.0256402	0
1131	Gondar	0			0	0	0	0.115689	0
1132	Gondar	0			0	0	0	0.306868	0
1133	Gondar	2			97	2	2	5677.62	442.919	hrp2 deletion	hrp3 deletion
1134	Gondar	0			0	0	0	0.38555	0
1135	Gondar	2			543	2	2	0.0754055	0
1136	Gondar	0			0	0	0	0	23.906
1137	Gondar	2			219	2	2	0.0196198	313.882
1138	Gondar	0			0	0	0	0.0506501	0
1139	Gondar	1			50	1	0	8484.25	0	hrp2 deletion	hrp3 deletion
1140	Gondar	1			35	1	1	7677.15	9.82866	Mixed wild type/deletion	hrp3 deletion
1141	Gondar	1			2263	1	0	121243	0.0114137	hrp2 deletion	hrp3 deletion
1142	Gondar	0			0	0	0	0.176781	0
1143	Gondar	0			0	0	0	0.0288162	0
1144	Gondar	0			0	0	0	0.16147	0
1145	Gondar	0			0	0	0	0.113698	16.6611
1146	Gondar	0			0	0	0	0.0253494	0
1147	Gondar	0			0	0	0	0	0
1148	Gondar	1			1666	1	0	482.399	0	hrp2 deletion	hrp3 deletion
1150	Gondar	0			0	0	0	0.296445	0
1151	Gondar	0			0	0	0	0	0
1152	Gondar	0			0	0	0	0	0
1153	Gondar	3			75	2	1	5382.9	0.00972309	Wild type	hrp3 deletion
1154	Gondar	0			0	0	0	0	0
1155	Gondar	0			1	1	0	0.0860478	0
1156	Gondar	0			0	0	0	0.0325265	0
1157	Gondar	0				0	0	0	0
1158	Gondar	1				1	0	87963.5	0	hrp2 deletion	hrp3 deletion
1159	Gondar	0				1	0	0.265654	0
1160	Gondar	1			15	1	1	672.714	0	Wild type	hrp3 deletion
1161	Gondar	0			1	1	0	0	0
1162	Gondar	0			0	0	0	0	0.0887027
1163	Gondar	0			0	0	0	0	0
1164	Gondar	0			0	0	0	0	0
1165	Gondar	0			1	1	0	0	0
1166	Gondar	0			0	0	0	0	0
1167	Gondar	0			0	0	0	0	0
1168	Gondar	0			0	0	0	107.79	0	Wild type	hrp3 deletion
1169	Gondar	0			0	0	0	0	0
1170	Gondar	2			343	2	1	0.382011	789.641
1171	Gondar	0			1	1	0	0	0.00972309
1172	Gondar	0			0	0	0	0	0
1173	Gondar	0			5	1	0	0	0
1174	Gondar	2				0	0	0	0
1175	Gondar	2			441	2	2	0	0.00972309
1176	Gondar	0			2	1	0	0	0.00972309
1177	Gondar	2				2	2	0.0358969	569.49
1178	Gondar	0			0	0	0	0	0
1179	Gondar	0			0	0	0	0	0
1180	Gondar	0			0	0	0	0	0.00972309
1181	Gondar	0			0	0	0	0	0
1182	Gondar	0			0	0	0	0	0
1183	Gondar	0			1	0	0	0	0
1184	Gondar	1			0	1	1	14884.8	0.00972309	Wild type	hrp3 deletion
1185	Gondar	1			76	1	1	6174.17	0	Wild type	hrp3 deletion
1186	Gondar	2			13	2	2	0.0623086	18.9639
1187	Gondar	2			149	2	2	0	851.388
1188	Gondar	0			0	0	0	3.02817	45.4377
1189	Gondar	2				2	2	0	0
1190	Gondar	0			1	1	0	0	0
1191	Gondar	1			98	1	1	34451.8	0.00972309	Wild type	hrp3 deletion
1192	Gondar	1				1	1	3189.26	0	Wild type	Wild type
1193	Gondar	0			0	0	0	0	0
1194	Gondar	0			0	0	0	0	0
1195	Gondar	0			0	0	0	1.93679	0
1196	Gondar	1			0	1	1	3087.01	0	Wild type	hrp3 deletion
1197	Gondar	0			0	0	0	0.044557	0
1198	Gondar	1			594	1	1	106116	0	Wild type	hrp3 deletion
1199	Gondar	0			0	0	0	0.732945	0
1200	Gondar	0			0	0	0	0.0447827	0
1201	Gondar	0			0	0	0	0.141223	0
1202	Gondar	0			1	1	0	3.57941	0.00972309
1203	Gondar	0			0	0	0	0	0
1204	Gondar	1				1	0	3849.67	0	hrp2 deletion	hrp3 deletion
1205	Gondar	0				0	0	0	0
1206	Gondar	0			2	1	0	0.158108	0
1207	Gondar	1			32	1	0	745.804	0	hrp2 deletion
1208	Gondar	0			2	1	0	0	14.283
1209	Gondar	0				1	0	0	1.30771
1210	Gondar	0			0	0	0	0	0
1211	Gondar	1			224	1	1	25382.7	0	Wild type	hrp3 deletion
1213	Gondar	0			0	0	0	0.0654852	0
1214	Gondar	0			0	0	0	0.173906	0
1215	Gondar	0			0	0	0	0	0
1216	Gondar	1			14	1	1	764.727	0	Mixed wild type/deletion	hrp3 deletion
1217	Gondar	1			52	1	1	8860.11	0.00972309	Wild type	hrp3 deletion
1218	Gondar	0			0	0	0	0.01	0
1219	Gondar	0			0	0	0	0	0
1220	Gondar	0			0	0	0	0	0.00972309
1221	Gondar	0			0	0	0	0	0
1222	Gondar	0			1	0	0	0	0
1223	Gondar	0			1	1	0	0	0
1224	Gondar	0			0	0	0	0.0309796	0
1225	Gondar	0			0	1	0	0.0356961	0
1226	Gondar	0			1	1	0	0.0941671	0
1227	Gondar	0			0	0	0	0	0
1228	Gondar	2			207	2	2	0	5.56834
1229	Gondar	0			0	0	0	0.475272	0.00972309
1230	Gondar	0			0	0	0	0	0
1231	Gondar	0			0	0	0	0	0
1232	Gondar	0			0	0	0	0	0.00972309
1233	Gondar	0			0	0	0	0	0
1234	Gondar	1			47	1	0	780.117	0	hrp2 deletion	hrp3 deletion
1235	Gondar	0			1	1	0	0	0
1236	Gondar	0			0	0	0	0.305011	0
1237	Gondar	1			456	1	0	9195.89	0	hrp2 deletion	hrp3 deletion
1238	Gondar	1			303	1	1	12108.3	0	Wild type	hrp3 deletion
1239	Gondar	1			178	1	1	11317.9	0	Wild type	hrp3 deletion
1240	Gondar	3			154	1	1	6432.96	0	Wild type	hrp3 deletion
1241	Gondar	2			362	2	2	0.502559	24878.6
1242	Gondar	0			0	0	0	0.397497	0.00972309
1243	Gondar	1			211	1	1	8817.14	0	Wild type	hrp3 deletion
1244	Gondar	2			257	2	2	0.108184	4942.31
1245	Gondar	0			0	0	0	0.151453	0.00972309
1246	Gondar	0			1	1	0	0.168922	0
1247	Gondar	1			7	1	1	292.667	0	Wild type	hrp3 deletion
1248	Gondar	1			384	1	1	23268.4	0	Wild type	hrp3 deletion
1249	Gondar	0			0	0	0	0.210477	0
1250	Gondar	1				1	1	44462.5	0.00972309	Wild type	hrp3 deletion
1251	Gondar	1			102	2	2	1.0848	746.232
1252	Gondar	0				0	0	0.183275	0
1253	Gondar	0			0	0	0	0.114093	0
1254	Gondar	1			404	1	1	112502	0	Wild type
1255	Gondar	0			0	0	0	11.1138	0
1256	Gondar	0			0	0	0	0.131437	0
1257	Gondar	0			0	0	0	0.0216851	0
1258	Gondar	0			0	0	0	0.189254	0
1259	Gondar	0			0	0	0	0.137001	0
1260	Gondar	0			0	0	0	0.0784754	0
1261	Gondar	0			0	0	0	0.0843265	0
1262	Gondar	1			92	1	1	45494.5	0.00972309
1263	Gondar	1			1075	1	1	148318	0	Mixed wild type/deletion
1264	Gondar	0			0	0	0	0.179886	0
1265	Gondar	2			665	2	2	3.11611	11398.3
1266	Gondar	0			0	0	0	0.0174007	0
1267	Gondar	2			40	2	2	44521.1	0	hrp2 deletion	hrp3 deletion
1268	Gondar	0			0	0	0	0.420729	5638.86
1269	Gondar	1			317	1	0	0.356855	0.00972309
1270	Gondar	0			0	0	0	0.15652	0
1271	Gondar	1			238	1	0	20509.7	0.00972309	Wild type	hrp3 deletion
1272	Gondar	0			0	0	0	0.302555	0
1273	Gondar	0			6	1	1	7315.51	22.6176	Wild type	hrp3 deletion
1274	Gondar	0			0	0	0	0.139778	0.00972309
1275	Gondar	0			0	0	0	0.0836689	0
1276	Gondar	0			0	0	0	0.0226299	0.00972309
1277	Gondar	0			486	1	1	50612.3	1.2186	Mixed wild type/deletion	hrp3 deletion
1278	Gondar	1			951	1	1	92204.1	0	Mixed wild type/deletion	hrp3 deletion
1279	Gondar	1			154	1	1	12441.6	0	Wild type	hrp3 deletion
1280	Gondar	0			0	0	0	0.0573643	0
1281	Gondar	0			0	0	0	0.185399	0
1282	Gondar	0			0	0	0	0.0429595	0
1283	Gondar	0			0	0	0	0.0195709	2.23749
1284	Gondar	0			0	0	0	0.380003	0.010178
1285	Gondar	1			81	1	1	5455.34	0	Wild type	hrp3 deletion
1286	Gondar	0			0	0	0	0.0365637	0
1287	Gondar	0			0	0	0	0.115782	0
1288	Gondar	0			0	0	0	4.272	0.00972309
1289	Gondar	0			0	0	0	0.0829749	0
1290	Gondar	0			0	0	0	0.163778	0
1291	Gondar	0			0	0	0	0.0254445	0.442734
1292	Gondar	0			0	0	0	0	0
1293	Gondar	0			1	1	0	0.0545154	0
1294	Gondar	0			1	1	0	0.316463	0
1295	Gondar	1			4168	1	1	1.40371e+06	0	Wild type	hrp3 deletion
1296	Gondar	0			0	0	0	2.34985	0.00972309
1297	Gondar	0			1	1	0	0.140649	0
1298	Gondar	0			0	0	0	7.01765	0
1299	Gondar	1			128	1	0	14212.2	0	hrp2 deletion	hrp3 deletion
1300	Gondar	0			7	1	0	430.212	0	hrp2 deletion	hrp3 deletion
1301	Gondar	0			0	0	0	0.0656656	0
1302	Gondar	2			84	2	2	0.0793492	995.483
1303	Gondar	0			0	0	0	0.180238	0.00972309
1304	Gondar	0			0	0	0	0	0
1305	Gondar	0			0	0	0	0.0785194	0
1306	Gondar	0			0	0	0	0.0156434	0
1307	Gondar	2			278	3	2	126.326	15330.3	Wild type	hrp3 deletion
1308	Gondar	2				2	2	1626.64	46183.6	hrp2 deletion	hrp3 deletion
1309	Gondar	0			1	1	0	0.100826	0.00972309
1310	Gondar	0			0	0	0	0.118231	0
1311	Gondar	0			0	0	0	0.0755503	0.00972309
1312	Gondar	3				2	2	0.202718	0
1313	Gondar	1			20	1	1	1734.82	0.00972309	Wild type	hrp3 deletion
1314	Gondar	0			0	0	0	0.0225786	0.00972309
1315	Gondar	1			25	1	1	11293.8	0	Wild type	hrp3 deletion
1316	Gondar	1			171	1	1	25505.5	0	Wild type
1317	Gondar	0			1	1	0	0.0833401	0
1318	Gondar	0			0	0	0	0.0358874	0
1319	Gondar	0			0	0	0	0.107879	0.00972309
1320	Gondar	1			142	1	1	75137.6	0.00972309	Wild type	hrp3 deletion
1321	Gondar	0			0	0	0	0.156622	0
1322	Gondar	0			0	0	0	0.0520186	0
1323	Gondar	0			0	0	0	7.85621	0.00972309
1324	Gondar	0			0	0	0	0.141498	0
1325	Gondar	0			0	0	0	0.115641	1.94551
1326	Gondar	0			0	0	0	0.0180679	0
1327	Gondar	0			10	1	0	886.79	0.00972309	hrp2 deletion	hrp3 deletion
1328	Gondar	0			1	1	0	3.33344	0
1329	Gondar	2			63	2	0	0.56906	0
1330	Gondar	0			0	0	0	3.85356	0.00972309
1331	Gondar	0			0	0	0	0.236549	0
1332	Gondar	0			1	0	0	0.141932	0
1333	Gondar	0			1	1	0	0.0871899	0.00972309
1334	Gondar	0			0	0	0	0.204594	0
1335	Gondar	0			1	1	0	0.159909	0
1336	Gondar	0			1	1	0	0.0261936	0
1337	Gondar	0				0	0	0.0566839	0
1338	Gondar	1			129	1	1	20150.3	0.495	Wild type	hrp3 deletion
1339	Gondar	0			1	1	0	0.0611481	0
1340	Gondar	0			7	1	0	0.769134	91.765
1341	Gondar	0			0	0	0	0.225534	0
1342	Gondar	0			0	0	0	0.337116	0
1343	Gondar	0			0	0	0	0.403565	0
1344	Gondar	1			120	1	1	12992.5	0.00972309	Wild type	hrp3 deletion
1345	Gondar	0			0	0	0	0.025512	0
1346	Gondar	1			89	1	0	3036.42	0	hrp2 deletion	hrp3 deletion
1347	Gondar	0			0	0	0	0.20211	0.011
1348	Gondar	0			0	0	0	0.0281781	0
1349	Gondar	0			0	0	0	0.0272192	0
1350	Gondar	0			1	1	0	0	0
1351	Gondar	0			0	0	0	0.0943017	0
1352	Gondar	1			17	1	1	4946.23	39.47	Mixed wild type/deletion	Wild type
1353	Gondar	0			0	0	0	0.460841	0.0963957
1354	Gondar	1			40	2	2	0	5073.91
1355	Gondar	0			0	0	0	0.0694645	0
1356	Gondar	0			0	0	0	0	0.00972309
1357	Gondar	0			0	0	0	0.0796963	0.00972309
1358	Gondar	0			0	0	0	0.0799996	0.00972309
1359	Gondar	0			0	0	0	0.103995	0
1360	Gondar	0			1	1	0	0.0251243	0
1361	Gondar	0			0	0	0	0.0342957	0.00972309
1362	Gondar	1			40	1	0	4560.41	0	hrp2 deletion	hrp3 deletion
1363	Gondar	0			1	1	0	0.204031	0
1364	Gondar	0			0	0	0	0.648772	0
1365	Gondar	2			270	2	2	0.124934	3145.33
1366	Gondar	0			0	0	0	7.94776	0.00972309
1367	Gondar	0			0	0	0	0.0225732	0.441
1368	Gondar	0			0	0	0	0.0368801	0.00972309
1369	Gondar	0			0	0	0	0	0.00972309
1370	Gondar	1			136	1	1	24953.2	0	Wild type	hrp3 deletion
1371	Gondar	1			13	1	2	3.6612	32.108
1372	Gondar	1			4	1	1	334.646	0.00972309	Wild type	hrp3 deletion
1373	Gondar	0			0	0	0	0.0650823	0
1374	Gondar	0			0	0	0	0.0340398	0
1375	Gondar	0			0	0	0	0.372871	0
1376	Gondar	0			0	0	0	0.0699056	0.029
1377	Gondar	0			0	0	0	0.0919377	0
1378	Gondar	0			0	0	1	213.355	18.082	Wild type	hrp3 deletion
1379	Gondar	0			1	1	0	53.1601	0
1380	Gondar	1			217	1	1	13297.1	0	Mixed wild type/deletion	hrp3 deletion
1381	Gondar	0			0	0	0	0.0784378	0
1382	Gondar	0			1	1	0	0.0940119	0
1383	Gondar	0			0	0	0	0.01	0
1384	Gondar	0			0	0	0	0	14.725
1385	Gondar	1			91	1	1	3115.75	0	Wild type	hrp3 deletion
1386	Gondar	0			0	0	0	0.170131	0
1387	Gondar	0			0	0	0	0.0570642	0
1388	Gondar	0			0	0	0	0.201831	0.00972309
1389	Gondar	1			327	1	0	54571	0	hrp2 deletion	hrp3 deletion
1390	Gondar	0			0	0	0	30.18	0
1391	Gondar	0			0	0	0	0.11734	0.00972309
1392	Gondar	0			0	0	0	0.120387	0
1393	Gondar	1			1476	1	1	116622	0	Wild type	Wild type
1394	Gondar	1			151	1	1	20225.3	0.00972309	Wild type	hrp3 deletion
1395	Gondar	0			0	0	0	0.01	0
1396	Gondar	2			102	2	2	0.0992103	1077.25
1397	Gondar	1			67	1	0	4648.67	0.00972309	hrp2 deletion	hrp3 deletion
1398	Gondar	1			137	1	1	5872.5	76.921	Wild type	hrp3 deletion
1399	Gondar	1			270	1	1	23242.2	0	Wild type	hrp3 deletion
1400	Gondar	0			1	1	0	0	87.674
1401	Gondar	0			0	0	0	0	0
1402	Gondar	0			0	0	0	0.0548624	0
1403	Gondar	0			0	0	0	0.0282998	0
1404	Gondar	0			0	0	0	0.141941	0
1405	Gondar	0			0	0	0	0.0256951	0.00972309
1406	Gondar	0			0	0	0	0.0721012	0.00972309
1407	Gondar	0			0	0	0	0.421357	0
1408	Gondar	0			0	0	0	0.0531184	0
1409	Gondar	0			0	0	0	0.01	0
1410	Gondar	0			0	0	0	0.0939218	0
1411	Gondar	0			0	0	0	0.0614869	0.00972309
1412	Gondar	1			86	2	2	0.363019	3479.29
1413	Gondar	0			0	0	0	0.133671	0
1414	Gondar	1			41	1	1	14378.6	0.00972309	Wild type	hrp3 deletion
1415	Gondar	0			0	0	0	0	0
1416	Gondar	0			0	0	0	0.0823093	0
1417	Gondar	0			1	1	0	0.066446	0
1418	Gondar	0			0	0	0	0.0653373	0.117
1419	Gondar	0			1	1	0	59.1557	0
1420	Gondar	0			0	0	0	0.0665538	0
1421	Gondar	0			0	0	0	0.100137	0.178732
1422	Gondar	0			0	0	0	0	0
1423	Gondar	2			635	2	2	0	5349.67
1424	Gondar	0			0	0	0	0	0.0392593
1425	Gondar	0			1	1	0	646.939	0	Wild type	hrp3 deletion
1426	Gondar	2			102	1	2	8813.28	0	hrp2 deletion	hrp3 deletion
1427	Gondar	2			218	2	2	0	0
1428	Gondar	0			2	1	0	0	0.00972309
1429	Gondar	0			1	1	0	0	0
1430	Gondar	3			132	3	2	29671.1	308.24	hrp2 deletion	hrp3 deletion
1431	Gondar	0			4	1	0	133.506	0		Wild type
1432	Gondar	2			45	2	2	0	2440.03
1433	Gondar	0			0	0	0	0	0.329361
1434	Gondar	0			0	0	0	0	0
1435	Gondar	3			23	1	0	0	1202.77
1436	Gondar	1			23	1	1	14866.7	0	Wild type	hrp3 deletion
1437	Gondar	2			81	2	2	0	14444
1438	Gondar	0			0	0	0	0	0
1439	Gondar	0			0	0	0	0	0
1440	Gondar	0			0	0	0	0	0
1441	Gondar	1			23	1	0	6932.1	0	hrp2 deletion	hrp3 deletion
1442	Gondar	0			0	0	0	0	0
1443	Gondar	0			0	0	0	0	0
1444	Gondar	0			0	0	0	0	0
1445	Gondar	0			0	0	0	0	0
1446	Gondar	0			1	1	0	0	0
1447	Gondar	0			0	0	0	0	0
1448	Gondar	0			0	0	0	0	0
1449	Gondar	0			1	1	0	378.337	0	Wild type	hrp3 deletion
1450	Gondar	2			5	2	2	0	8063.95
1451	Gondar	0			0	0	0	0	0
1452	Gondar	0			0	0	0	9.5038	0
1453	Gondar	1			142	1	1	55884.6	0	Wild type	hrp3 deletion
1454	Gondar	0			0	0	0	0.0546974	0
1455	Gondar	0			0	0	0	0	0
1456	Gondar	1			876	2	1	182893	0	Wild type	hrp3 deletion
1457	Gondar	0			0	0	0	0.211692	0
1458	Gondar	0			0	0	0	0.37466	0
1459	Gondar	0			0	0	0	0	0
1460	Gondar	0			0	0	0	0.562696	0
1461	Gondar	1			20	1	0	275.974	0	hrp2 deletion	hrp3 deletion
1462	Gondar	2			42	2	2	0	12947.3
1463	Gondar	0			0	0	0	0	0.169374
1464	Gondar	0			0	0	0	0	0
1465	Gondar	0			1	1	0	0	0.362858
1466	Gondar	0			0	0	0	0	0
1467	Gondar	0			0	0	0	0	0
1468	Gondar	0			0	0	0	0	0
1469	Gondar	3			903	3	2	4654.04	18914.5	hrp2 deletion	hrp3 deletion
1470	Gondar	0			0	0	0	2.40895	0
1471	Gondar	1			210	1	1	48910.3	0	Wild type	hrp3 deletion
1472	Gondar	0			0	0	0	328.606	0	Wild type	hrp3 deletion
1473	Gondar	0			0	0	0	0	0
1474	Gondar	0			0	0	0	0	0
1475	Gondar	0			0	0	0	0	0
1476	Gondar	0			0	0	0	0	0.225912
1477	Gondar	0			0	0	0	0	0
1478	Gondar	0			1	0	0	0	0
1479	Gondar	0			0	0	0	0	0
1480	Gondar	0			0	0	0	0	0
1481	Gondar	0			0	0	0	0	0
1482	Gondar	0			0	0	0	0	0
1483	Gondar	0			0	0	0	0	0
1484	Gondar	0			0	0	0	0	0
1485	Gondar	0			0	0	0	0	0
1486	Gondar	0			0	0	0	3.22062	1.45248
1487	Gondar	0			0	1	0	0	0
1488	Gondar	0			0	0	0	0	0
1489	Gondar	0			0	0	0	0	0
1490	Gondar	0			0	0	0	0	0
1491	Gondar	0			0	0	0	0	0
1492	Gondar	0			0	0	0	0	0
1493	Gondar	0			0	0	0	0	0
1494	Gondar	0			0	0	0	0	0
1495	Gondar	2			10	1	0	624.979	0	hrp2 deletion	hrp3 deletion
1496	Gondar	1			81	1	0	13745.2	0	hrp2 deletion	hrp3 deletion
1497	Gondar	0			0	0	0	0	0
1498	Gondar	0			0	0	0	0	0
1499	Gondar	1			146	1	1	34899.6	0	Mixed wild type/deletion	hrp3 deletion
1500	Gondar	1			45	1	0	28253.6	0.955706
1501	Gondar	0			0	0	0	0	0
1502	Gondar	0			2	1	0	0	0
1503	Gondar	0			0	0	0	0	0
1504	Gondar	1			72	1	1	44061.5	0	Mixed wild type/deletion	hrp3 deletion
1505	Gondar	0			1	1	0	0	0
1506	Gondar	2			4	1	1	1838.43	0	Wild type	hrp3 deletion
1507	Gondar	0			2	1	0	0	39.6394
1508	Gondar	1			99	1	1	23215.2	0.0354264	Wild type	hrp3 deletion
1509	Gondar	2			81	2	2	0.440054	4749.94
1510	Gondar	0			0	0	0	0.01	0
1511	Gondar	0			0	0	0	0	0.0363178
1512	Gondar	0			0	0	0	0	0
1513	Gondar	0			0	0	0	0	0
1514	Gondar	0			1	1	0	0	0
1515	Gondar	0			0	0	0	0	0
1516	Gondar	0			0	0	0	0	0
1517	Gondar	0			5	1	0	0	0
1518	Gondar	0			0	0	0	0	0
1519	Gondar	0			2	1	0	0	0
1520	Gondar	0			0	0	0	0	0
1521	Gondar	0			0	0	0	0	0
1522	Gondar	3			809	2	3	1146.8	10937.9	Wild type	hrp3 deletion
1523	Gondar	1			55	1	1	6707.01	0
1524	Gondar	3			137	2	1	30850.2	0.408667	Wild type	hrp3 deletion
1525	Gondar	0			0	0	0	0.106543	0
1526	Gondar	1			2753	1	1	170644	0	Wild type	Wild type
1527	Gondar	0			0	0	0	0.551924	0
1528	Gondar	1			109	1	1	22243.2	0	Mixed wild type/deletion	hrp3 deletion
1529	Gondar	0			0	0	0	0.0557507	0
1530	Gondar	1			1	1	0	21.0891	0
1531	Gondar	0			0	0	0	0	0
1532	Gondar	0			0	0	0	0.0185652	0
1533	Gondar	0			0	0	0	0.118325	1.84877
1534	Gondar	0			1	1	0	0	0
1535	Gondar	0			0	0	0	0	0
1536	Gondar	2			55	1	0	8492.62	0	hrp2 deletion	hrp3 deletion
1537	Gondar	0			1	1	0	0	0
1538	Gondar	0			0	0	0	0	0.404808
1540	Gondar	0			0	0	0	0.158382	0
1541	Gondar	0			0	0	0	0	0
1542	Gondar	2			295	2	2	0	5792.99
1543	Gondar	0			0	0	0	0	0.0711926
1544	Gondar	0			0	0	0	0	0
1545	Gondar	0			0	0	0	0	0
1546	Gondar	0			1	1	0	0	0.00972309
1547	Gondar	0			0	0	0	0	0
1548	Gondar	0			0	0	0	0	0
1549	Gondar	2			19	2	2	0	1910.01
1550	Gondar	0			0	0	0	0	0
1551	Gondar	0			0	0	0	0	0
1552	Gondar	0			0	0	0	0	0
1553	Gondar	0			0	0	0	0	0
1554	Gondar	0			0	0	0	0	0
1555	Gondar	3			1205	2	2	0	36052.1
1556	Gondar	2			32	2	2	0	25935.2
1557	Gondar	0			0	0	0	0.0917594	0.323492
1558	Gondar	0			0	0	0	2.44374	90.4867
1559	Gondar	1			285	2	2	275.871	5880.05	Wild type	hrp3 deletion
1560	Gondar	1			18	1	0	3687.34	5.43531	hrp2 deletion	hrp3 deletion
1561	Gondar	0			0	0	0	0.0490082	0.227222
1562	Gondar	2			42	2	2	101.608	4553.51
1563	Gondar	1			71	1	0	6180.49	0.0742739	hrp2 deletion	hrp3 deletion
1564	Gondar	2			35	2	2	0	19446.2
1565	Gondar	0			3	1	0	0	0
1566	Gondar	1			0	0	0	0	0
1567	Gondar	1			117	2	2	0	15047.3
1568	Gondar	1			39	1	0	4183.21	0.099855	hrp2 deletion	hrp3 deletion
1569	Gondar	1			71	1	1	26500.1	2.16549	Wild type	Wild type
1570	Gondar	2			4	2	2	0	0
1571	Gondar	0			0	0	0	0	0
1572	Gondar	0			0	0	0	0	0
1573	Gondar	0			0	0	0	0	0
1574	Gondar	0			0	0	0	0.285823	0
1575	Gondar	3			28	2	2	0.037645	0
1576	Gondar	1			17	1	1	1070.08	0	Wild type	hrp3 deletion
1577	Gondar	0			0	0	0	0	0
1578	Gondar	0			1	1	0	0.189742	0.330447
1579	Gondar	2			39	1	2	0.01	2007.71
1580	Gondar	0			0	0	0	0	8.95807
1581	Gondar	0			1	1	0	0	0
1582	Gondar	0			1	1	0	2.89108	0
1583	Gondar	1			2024	1	1	210946	0	hrp2 deletion	Wild type
1584	Gondar	0			0	0	0	0.975413	332.967
1585	Gondar	1			5	1	0	445.215	2716.07	hrp2 deletion	hrp3 deletion
1586	Gondar	0			0	0	0	2.31709	0
1587	Gondar	2			12	1	0	1094.72	0	hrp2 deletion	hrp3 deletion
1588	Gondar	1			13	1	0	1289.33	0	hrp2 deletion	hrp3 deletion
1589	Gondar	1			24	1	0	3602.95	6.41856	hrp2 deletion	hrp3 deletion
1590	Gondar	0			0	0	0	15.2745	0
1591	Gondar	0			0	0	0	0.223761	0.171025
1592	Gondar	0			0	0	0	0	0
1593	Gondar	0			0	0	0	0	0
1594	Gondar	0			0	0	0	0	0
1595	Gondar	0			0	0	0	98.2159	0.055706	hrp2 deletion	Wild type
1596	Gondar	2			472	2	2	2567.79	17319.7	hrp2 deletion	hrp3 deletion
1597	Gondar	0			0	0	0	0	0.0539771
1598	Gondar	1			1111	1	3	162775	0	hrp2 deletion	Wild type
1599	Gondar	0			3	1	0	1.38783	0.401838
1600	Gondar	0			0	0	0	0.178047	0
1601	Gondar	2			89	2	2	0.132872	4848.38
1602	Gondar	3			1767	3	3	210616	8172.11
1603	Gondar	2			397	2	2	0.476874	7793.52
1604	Gondar	3			89	2	2	3042.24	6248.35	Mixed wild type/deletion	Wild type
1605	Gondar	0			0	0	0	0.604115	0.146977
1606	Gondar	0			0	0	0	0.14675	0
1607	Gondar	0			0	0	0	0.298926	0.0337319
1608	Gondar	2			194	2	2	0.0666517	4190.7
1609	Gondar	0			0	0	0	0	0
1610	Gondar	0			0	0	0	0	0.13199
1611	Gondar	0			1	1	0	0.513322	0
1612	Gondar	0			1	1	0	0	8.93945
1613	Gondar	0			0	0	0	0.0537537	0
1614	Gondar	0			0	0	0	0.0335956	0
1615	Gondar	2			8	1	1	632.059	0	Wild type	Wild type
1616	Gondar	0			0	0	0	0	0
1617	Gondar	0			1	1	0	0	0
1618	Gondar	0			1	1	0	0	0
1619	Gondar	0			0	0	0	0.127849	0
1620	Gondar	0			0	0	0	0	0
1621	Gondar	0			0	0	0	0	0
1622	Gondar	0			5	1	0	0	196.423
1623	Gondar	1			92	1	1	18078.4	0	Mixed wild type/deletion	hrp3 deletion
1624	Gondar	0			0	0	0	0	1.90196
1625	Gondar	1			140	1	0	34057.5	0	hrp2 deletion	hrp3 deletion
1626	Gondar	2			513	2	2	0	7010.11
1627	Gondar	0			1627	0	0	0	0.20966
1628	Gondar	1			43	1	1	9760.82	0	Wild type	hrp3 deletion
1629	Gondar	1			570	1	0	21838.5	0	hrp2 deletion	hrp3 deletion
1630	Gondar	2			167	2	2	0	8382.18
1631	Gondar	2			49	2	2	0	12997
1632	Gondar	2			35	3	2	1052.58	3191.56	Wild type	hrp3 deletion
1633	Gondar	0			0	0	0	0	1.1125
1634	Gondar	0			0	0	0	0	0
1635	Gondar	0			0	0	0	0	0
1636	Gondar	0			0	0	0	0.0488305	0
1637	Gondar	0			0	0	0	0	0
1638	Gondar	1			98	1	1	7521.88	608.073	Wild type	hrp3 deletion
1639	Gondar	0			0	0	0	0	0
1640	Gondar	0			0	0	0	0	0.0270419
1641	Gondar	0			0	0	0	0	0
1642	Gondar	1			224	2	2	0	2271.8
1643	Gondar	1			303	2	2	0	4416.38
1644	Gondar	0			0	0	0	0	0
1645	Gondar	0			0	0	0	0	0
1646	Gondar	0			6	1	0	446.068	0	hrp2 deletion	hrp3 deletion
1647	Gondar	2			486	2	2	0	27086.2
1648	Gondar	0			0	0	0	0	0.0663798
1649	Gondar	0			0	0	0	0	0.105787
1650	Gondar	2			296	2	2	0	5283.68
1651	Gondar	0			0	0	0	0	0.0336922
1652	Gondar	0			0	0	0	0	0
1653	Gondar	1			0	2	2	0	6266.8
1654	Gondar	1			113	1	1	20430	0.107805	Mixed wild type/deletion	hrp3 deletion
1655	Gondar	0			0	0	0	0.0795956	0.0432205
1656	Gondar	0			0	0	0	0	0
1657	Gondar	0			0	0	0	0	0.0197069
1658	Gondar	0			0	0	0	0	0
1659	Gondar	0			0	0	0	1.63131	0
1660	Gondar	0			0	0	0	21695.1	0	Mixed wild type/deletion	hrp3 deletion
1662	Gondar	2			561	2	2	0	4589.96
1663	Gondar	2			62	2	2	0	3417.79
1664	Gondar	1			254	1	1	21880.6	0	Mixed wild type/deletion	hrp3 deletion
1665	Gondar	0			1	1	0	0	0.0198882
1666	Gondar	0			0	0	0	0	0
1667	Gondar	0			0	0	0	0	0
1668	Gondar	0			0	0	0	0	0
1669	Gondar	0			0	0	0	0	0
1670	Gondar	0			0	0	0	0	0
1671	Gondar	0			0	0	0	0.0709381	0.0592267
1672	Gondar	2			98	2	2	0	3716.01
1673	Gondar	0			0	0	0	0	0
1674	Gondar	0			0	0	0	0	0.089779
1675	Gondar	1			104	1	1	11132.6	0	Mixed wild type/deletion	hrp3 deletion
1676	Gondar	0			0	0	0	0	0
1677	Gondar	0			0	0	0	0	0
1678	Gondar	0			0	0	0	0	0
1679	Gondar	0			1	1	0	0	0
1680	Gondar	0			0	0	0	0	0.46173
1681	Gondar	2			270	2	2	0	112411
1682	Gondar	2			176	2	2	0	5401.31
1683	Gondar	2			88	1	1	12708.6	0	Wild type	Wild type
1684	Gondar	0			0	0	0	0.01	0.00972309
1685	Gondar	0			0	0	0	0	0
1686	Gondar	0			0	0	0	0	0.0144662
1687	Gondar	0			0	0	0	0	0
1688	Gondar	0			0	0	0	0	0
1689	Gondar	0			0	0	0	0	0
1690	Gondar	0			0	0	0	0	0
1691	Gondar	0			0	0	0	0	0
1692	Gondar	2			40	2	2	0	0
1693	Gondar	1			126	2	2	0	14645.4
1694	Gondar	1			52	2	2	0	305.012
1695	Gondar	1			510	1	1	37872.4	0	Wild type	hrp3 deletion
1696	Gondar	0			0	0	0	0.0576218	0
1697	Gondar	0			0	0	0	0	0
1698	Gondar	0			0	0	0	0	0
1699	Gondar	0			0	0	0	0	0
1700	Gondar	0			1	1	0	0.0927621	0
1701	Gondar	0			14	1	1	263.648	0	Wild type
1702	Gondar	1			256	1	1	19951.5	0.00972309	Wild type	hrp3 deletion
1703	Gondar	0			0	0	0	0	0.135114
1704	Gondar	0			0	0	0	0.0185428	0
1705	Gondar	2			91	2	2	0	1631.04
1706	Gondar	1			609	1	0	37024	0.0122431	hrp2 deletion	hrp3 deletion
1707	Gondar	0			0	0	0	0.0370289	0
1708	Gondar	1			39	1	1	11859.1	0	Wild type	hrp3 deletion
1709	Gondar	0			0	0	0	0	0
1710	Gondar	0			2	1	0	0	0
1711	Gondar	2			301	2	2	0.0278725	1684.53
1712	Gondar	0			1	1	0	5.02526	0
1713	Gondar	0			0	0	0	0	0.0243285
1714	Gondar	2			52	2	2	0	416.193
1715	Gondar	0			0	0	0	0	0.0112793
1716	Gondar	0			0	0	0	0	0
1717	Gondar	0			0	0	0	0.0796572	0
1718	Gondar	0			0	0	0	0.0267715	0
1719	Gondar	0			0	0	0	0	0
1720	Gondar	0			0	0	0	5.45675	0
1721	Gondar	0			1	1	0	0.0602212	0
1722	Gondar	0			0	0	0	0	0.856544
1723	Gondar	1			8	1	1	889.177	0	Wild type	hrp3 deletion
1724	Gondar	2			6	2	2	0	2404.4

## Sheet: Variable key
Species	Negative	0
	Pf	1
	Pv	2
	Pf+Pv	3
